# Supplementary material for: Comparison of systemic conditions at diagnosis between central retinal vein occlusion and branch retinal vein occlusion
Source: PLoS One. 2019 Aug 8;14(8):e0220880. doi: 10.1371/journal.pone.0220880 (PMC6687171; doi:10.1371/journal.pone.0220880)
Supplement: S1 File — (XLSX) [file pone.0220880.s001.xlsx]

## Sheet: tdata
Hospital	RandomID	RVOtype	Age	Sex	zarrhythm	zasthma	zBPH	zCHm	zCKD	zDM	zGDUlcer	zGERD	zHT	zIHD	zlipid	zpneumo	AGratio	Albumin	ALP	ALT	Anti_HBs	Anti_HBsmIUmL	Anti_HCV	Anti_HCVSCO	aPTT	AST	Baso	BasophilPC	Bilirubindirect	Bilirubintotal	BUN	Ca	Cholesterol	Cl	Creatinine	CreGFR	Eosinophil	EosinophilPC	ESR	GGT	Glucose	Hb	HBsAg	HBsAgSCO	Hct	HDL_cholesterol	HIVAgAb	HIVAgAb.S.CO	Homocysteine
1	1038592977	1	85	1	0	0	1	0	0	0	0	0	0	0	0	1		4.3	64	16						31	0	0.6	0.34	0.97	15.3	9.2	118	102	1.1	63.6	0.1	1.6		17	87	14.6			42.7	43
1	1038678548	2	65	1	1	0	0	0	0	0	1	0	1	0	0	0
1	1038699694	1	50	1	0	0	0	0	0	1	0	0	0	0	0	0
1	1038700156	2	51	0	0	0	0	0	0	0	1	0	1	0	0	0		4.7	91	12	0	0	0	0.01	30.7	21	0.1	0.7		0.24	13.1	9.1	177	108	0.7		0.3	3.5			85	12.9	0		38.2		0	0.21
1	1038730212	2	76	1	0	0	1	0	0	0	0	1	1	0	0	0
1	1038784240	2	73	0	0	0	0	0	0	0	1	0	1	0	0	0
1	1038909354	2	77	1	1	0	0	0	0	1	1	1	1	1	0	0
1	1038946118	1	63	0	0	0	0	0	0	0	0	0	1	0	0	0		3.7	45	13					25.9	20	0	0.8	0.18	0.4	17.2	8.6	206	106	0.6		0.1	1.2	2	48	133	13.4			40.8
1	1038955287	2	55	1	0	0	0	0	0	1	1	0	0	0	0	0		3.5	122	40					35.1	74	0	0.3	0.61	1.38	6.7	7.8	104	98	0.9		0.1	2.6	22	137	405	10.2			32.7
1	1039198010	1	55	1	0	0	0	0	0	1	0	0	0	0	1	0
1	1039199097	2	58	0	0	0	0	0	0	0	0	0	0	0	0	0
1	1039224360	2	53	1	0	0	1	0	0	1	0	0	0	0	0	0		4.1	75	60						39			0.37	1.11	12.5	8.9	168		1						261
1	1039366822	1	82	0	0	0	0	0	0	0	1	0	0	0	0	0
1	1039613432	2	39	1	0	0	0	0	0	0	0	0	0	0	0	0
1	1039673552	1	66	0	0	0	0	0	0	0	1	0	0	0	0	0		4.2	97	17					42.4	15	0.2	2.8	0.18	0.51	13.6	9.3	133	105	1		0.1	1.1		11	95	12.9			37.9	43
1	1039746463	2	73	0	0	0	0	0	0	1	0	1	1	0	0	0
1	1039888673	2	70	0	0	0	0	0	0	0	0	0	1	0	1	0		4.2	77	24	1		0	0.04	31.3	24	0	0.2		0.87	13.9	8.8	175	103	0.9		0.2	2.5			101	12.8	0		36.4		0	0.1
1	1039911898	2	63	0	0	1	0	0	0	0	1	1	0	0	0	0
1	1039951115	1	57	0	0	0	0	0	0	0	1	1	0	1	0	0
1	1040054171	2	58	0	0	0	0	0	0	0	0	0	0	0	0	0
1	1040071058	2	61	1	0	0	0	0	0	0	0	0	0	0	0	0
1	1040149544	1	76	1	0	0	0	0	0	0	0	0	0	0	0	0
1	1040266702	2	65	0	0	0	0	0	0	0	0	0	1	0	1	0
1	1040362814	1	85	0	1	0	0	0	0	0	1	1	1	0	0	0
1	1040394388	2	49	0	0	0	0	0	0	0	0	0	0	0	0	0
1	1040461273	2	59	0	0	0	0	0	0	1	1	0	0	0	0	0		4.7	90	10						21			0.2	0.74	14.6	8.7	218		0.8					11	90					56
1	1040792333	2	68	0	0	0	0	0	0	0	0	0	1	1	1	0
1	1041186602	2	70	0	0	0	0	0	0	1	1	1	0	0	0	0
1	1041261545	2	70	1	0	0	0	0	0	0	0	0	1	0	0	0
1	1041536934	1	73	1	0	0	0	0	0	0	1	1	0	0	0	0
1	1041786548	2	73	0	0	0	0	0	1	1	0	0	1	1	0	0
1	1041789218	1	80	1	0	0	1	0	1	0	1	1	1	1	0	0		4.1	56	5					30.7	16	0	0.6	0.14	0.34	11.7	9.3	122	108	1.2		0.2	2.3		15	97	11.8			36.3	52
1	1041863964	2	87	0	0	0	0	0	0	1	0	1	1	1	1	0
1	1042010372	2	58	1	0	0	0	0	0	0	0	0	0	0	0	0
1	1042038026	2	52	1	0	0	0	0	0	0	0	0	0	0	0	0
1	1042142363	2	53	0	0	0	0	0	0	1	0	1	1	0	0	0
1	1042220604	2	66	0	0	0	0	0	0	0	0	0	1	0	0	1
1	1042264758	1	48	1	1	0	0	0	0	0	0	0	0	0	0	0
1	1042507062	2	63	0	0	0	0	0	0	0	0	0	0	0	0	0
1	1042715259	2	90	0	0	0	0	0	0	0	1	1	1	1	0	0
1	1042771148	2	76	0	0	0	0	0	0	1	0	0	0	0	0	0
1	1042843676	2	64	0	0	0	0	0	0	0	0	0	1	0	0	0
1	1042855677	2	52	1	0	0	0	0	0	0	1	0	0	0	0	0
1	1043038195	2	61	0	0	0	0	0	0	0	1	0	0	0	0	0
1	1043133978	2	46	1	0	0	0	0	0	0	0	0	0	0	0	0
1	1043202768	2	62	1	0	0	1	0	0	0	0	0	0	0	0	0		4.2	63	59						31			0.16	0.56	12.9	8.4	174	106	1.1					40	108					36
1	1043342607	1	47	1	0	0	0	0	0	0	1	1	0	0	0	0		4.6	64	15					32.5	20	0	0.2	0.36	0.89	9	8.9	123	106	0.8		0.1	1		12	94	14.7			46.4	35
1	1043500292	2	66	0	0	0	0	0	0	0	1	0	0	0	0	0
1	1043517987	1	49	0	0	0	0	0	0	0	0	0	0	0	0	0		4.5	59	14					33.6	16	0	0.4		0.51	10.3	8.5	216	100	0.7		0.1	2.1			73	12			34.6	66
1	1043627464	2	56	1	0	0	1	0	0	1	0	1	0	0	0	0
1	1043684594	1	84	1	0	1	0	1	0	0	1	1	0	0	0	0
1	1043742191	2	77	0	0	0	0	0	0	0	0	0	1	0	0	0
1	1043748452	2	59	0	0	0	0	0	0	0	0	1	0	0	0	0
1	1043909897	2	78	0	1	0	0	0	1	1	0	1	1	0	0	0		3.1		10						8	0	0.4		0.35	82.1	8.1		107	10		0.1	1.6				8.6			26
1	1043926581	2	70	0	0	0	0	0	0	0	0	1	0	0	0	0
1	1043962880	2	81	1	0	0	0	0	0	0	0	0	0	0	0	0
1	1044031439	2	67	0	0	0	0	0	0	1	0	0	0	0	1	0
1	1044068568	2	46	1	0	0	0	0	0	1	0	0	0	0	0	0
1	1044136358	1	69	0	0	0	0	0	0	0	1	0	1	0	0	0															9.5			103	0.6
1	1044147828	1	77	0	0	0	0	0	0	0	1	0	0	0	0	0		3.8	76	18					37	20	0	0.6	0.2	0.53	20.9	8.8	155	105	0.8		0.1	0.8		16	92	13.9			41.6	50
1	1044257201	2	80	0	1	0	0	0	0	1	1	1	1	1	1	0															14.6			102	1	53.4
1	1044321531	2	56	0	0	0	0	0	0	0	0	0	0	0	0	0
1	1044336013	2	60	1	0	0	0	0	0	0	0	0	0	0	0	0
1	1044398077	2	91	1	1	0	1	0	1	1	0	1	1	1	1	0
1	1044414492	2	76	0	0	0	0	0	0	1	0	0	1	1	0	0		3.8		17						17	0	0.7		0.67	19.5			110	1.7		0.4	8.7				11.9			37
1	1044545343	2	62	0	0	0	0	0	0	0	0	0	0	0	0	0
1	1044545766	2	67	0	0	0	0	0	0	0	1	0	0	0	0	0
1	1044590447	2	69	0	0	0	0	0	0	0	0	0	1	0	1	0		4.4	65	20	1	88.7	0	0.12	28	19	0.1	0.8		0.35	21.8	8.6	199	102	1		0.2	3.4			97	12.3	0		36.1		0	0.24
1	1044744001	2	73	1	0	0	1	0	0	0	1	0	0	0	1	0		3.4	60	14	1		0	0.09	30.5	19	0.1	0.7	0.42	1.38	14.5	7.9	70	101	1		0.1	0.6	2	17	108	14.5	0	0.22	43.5	35	0	0.07	18.5
1	1044860021	2	52	1	0	0	1	0	0	0	1	1	0	0	0	0		4.2	125	53					36.1	74	0	0.8	0.26	0.98	12.8	9.4	273	98	1	78.5	0.1	2.8		371	143	16.9			48.2	68
1	1045052750	1	80	1	0	1	1	0	1	1	1	1	1	1	1	0
1	1045073232	2	81	0	0	0	0	0	0	0	0	0	0	0	0	0
1	1045085814	2	82	1	1	0	0	0	0	0	1	0	1	0	0	0
1	1045129279	2	57	1	1	0	0	0	0	1	1	1	1	0	1	0
1	1045354674	1	83	0	0	0	0	0	0	1	0	0	0	0	0	0
1	1045354742	2	84	0	0	0	0	0	0	1	1	1	1	1	0	0
1	1045471217	1	74	0	0	0	0	0	0	0	0	0	0	0	0	0
1	1045528818	2	78	0	0	0	0	0	0	0	0	0	1	0	0	0
1	1045634326	2	82	0	0	1	0	0	0	0	1	1	0	0	0	0
1	1045845983	2	63	1	0	0	0	0	0	0	0	0	0	0	0	0
1	1045907008	1	81	0	0	0	0	0	0	0	1	0	1	1	0	0
1	1045927304	2	67	1	0	0	0	0	0	0	0	0	0	0	0	0		3.4	96	7	1	17.8	0	0.05	32.3	15	0	0.1	0.56	1.49	24	8.5	134	104	1		0.1	0.6		42	119	10.9	0		33		0	0.17
1	1046107342	2	56	0	0	0	0	0	0	0	1	1	0	0	0	0
1	1046128341	2	87	1	0	0	1	0	0	0	1	0	1	1	1	0
1	1046170422	2	50	1	0	0	1	0	0	0	1	1	0	0	0	0		4.3	47	24	0	0.3	0	0.04		23	0	0.5	0.24	1.24	20.5	8.7	182		0.7		0.4	4.1	4	35	84	15.2	0		43.1	38
1	1046183202	1	77	0	0	0	0	0	0	0	0	1	0	0	0	0
1	1046201312	2	47	0	0	0	0	0	0	0	0	0	0	0	0	0
1	1046277007	2	69	0	0	0	0	0	0	0	0	0	0	0	0	0
1	1046523114	2	48	1	0	0	0	0	0	0	0	0	0	0	0	0
1	1046526892	1	76	1	0	0	0	0	0	1	0	0	1	1	1	1
1	1046605947	2	75	1	0	0	0	0	0	0	0	0	0	0	0	0
1	1046619093	2	57	1	0	0	0	0	0	0	0	0	0	0	0	0
1	1046651494	2	57	0	0	0	0	0	0	0	1	0	1	0	1	0
1	1046663390	2	41	0	0	0	0	0	0	0	0	0	0	0	0	0
1	1046711693	2	61	1	0	0	1	0	0	0	0	0	0	0	0	0		4.3	72	19					35.6	18	0	0.4	0.21	0.71	24.5	9.7	170		1		0.1	0.9		32	88	15.8			46.9	54
1	1046723153	2	70	0	0	0	0	0	0	0	0	1	0	0	0	0
1	1046757622	1	77	1	0	0	0	0	0	0	0	0	0	0	0	0
1	1046886994	2	55	0	0	0	0	0	0	0	1	0	0	0	0	1
1	1046974407	2	78	0	0	0	0	0	0	0	0	0	0	0	0	0
1	1047034516	2	68	0	0	0	0	0	0	0	0	0	0	0	0	0
1	1047193559	2	53	0	0	0	0	0	0	0	0	0	0	1	0	0
1	1047223252	2	62	0	0	0	0	0	0	0	1	1	0	0	0	0
1	1047266665	2	72	0	0	0	0	0	0	0	0	0	0	0	0	0
1	1047549902	2	30	1	0	0	0	0	1	0	0	0	1	0	0	0		3.7	89	7					34.6	14	0	0.3	0.17	0.46	71.7	6.6	156	95	18.7	3	0.1	3.8	13	15	108	9.4			26.9
1	1047562633	2	49	0	0	0	0	0	1	0	0	0	1	0	0	1
1	1047605847	2	81	0	0	0	0	0	0	0	0	1	1	1	1	0
1	1047607917	2	63	0	0	0	0	0	0	1	1	1	1	1	0	0
1	1047821228	2	90	1	0	0	0	0	0	0	1	0	0	0	0	0
1	1047838579	2	53	0	0	0	0	0	0	0	0	0	0	0	0	0
1	1047864267	2	55	1	0	0	1	0	0	0	0	0	0	0	0	0
1	1047900246	1	38	1	1	0	0	0	1	1	0	0	0	0	0	0		4.8	78	15						14	0	0.8	0.15	0.49	52.2	9.6	201	101	2.9		0.2	5.9			264	11.9			33.2
1	1047957847	2	71	0	0	1	0	0	0	0	0	0	0	0	1	0
1	1047961524	2	72	0	0	0	0	0	0	0	1	1	0	0	0	0
1	1048003168	2	72	0	0	0	0	0	0	0	0	0	0	0	0	0
1	1048018700	2	82	1	1	0	0	0	0	1	0	0	0	1	0	0
1	1048242908	2	61	1	1	0	0	0	0	1	0	0	0	0	0	0
1	1048372077	2	64	0	0	1	0	0	0	0	1	0	1	0	0	0
1	1048410231	2	59	1	0	0	0	0	0	0	0	0	0	0	0	0
1	1048434257	1	95	1	0	0	1	0	0	0	0	0	1	1	0	0
1	1048483221	2	50	0	0	0	0	0	0	0	0	0	0	0	1	0
1	1048494891	1	79	0	0	0	0	0	0	0	0	0	0	0	0	0
1	1048652255	2	52	0	0	0	0	0	0	0	0	0	1	0	0	0
1	1048793404	1	74	1	0	0	0	0	0	0	1	0	0	0	0	0
1	1048970658	2	69	0	0	0	0	0	0	0	1	0	0	0	0	0		3.9	50	18	1	19.75	0	0.07	34.3	17	0	0.4	0.24	0.67	9.1	8.8	188	109	0.6		0.2	3.8	15	13	88	12.9	0	0.18	38	52	0	0.06	10.2
1	1049068119	2	51	0	0	0	0	0	0	0	0	0	0	0	0	0											0	0.3					201				0.1	0.8	19			13.9			38.3	68
1	1049107635	2	68	0	0	0	0	0	0	0	0	0	0	0	0	0
1	1049319702	1	74	0	0	1	0	0	0	0	0	0	0	0	0	0
1	1049407914	2	64	0	0	0	0	0	0	0	0	0	0	0	0	0
1	1049541061	2	73	1	0	0	0	0	0	0	0	0	0	0	0	0
1	1049738560	2	83	1	0	0	0	0	0	0	0	1	1	1	1	0															32.8				1.4
1	1049790607	2	53	1	0	0	0	1	0	0	0	0	0	0	0	0
1	1049921790	2	73	0	1	0	0	0	0	1	1	0	1	0	1	0		3.9	69	10					31.2	17	0	0.4	0.28	0.69	22.8	9.1	110	103	1		0.1	1.1		26	271	10.6			30.9
1	1050033124	1	86	0	0	0	0	0	0	0	0	0	0	0	0	0		3.6		12						30	0	0.2		0.41	14.2				0.7		0	0.9				11.4			33.6
1	1050478495	2	64	1	0	1	0	0	0	0	1	1	0	0	0	0
1	1050523624	2	63	1	0	0	0	0	0	0	0	0	0	0	0	0
1	1050573916	2	75	0	0	1	0	0	1	1	0	1	1	1	1	0
1	1050686216	1	76	1	0	0	1	0	1	0	0	0	1	0	0	0
1	1050777364	2	57	0	0	0	0	0	0	0	0	0	0	0	0	0		4.6	114	19	0	0.29	0	0.07	33.3	24	0	0.3		0.71	19.4	10.1	206	104	0.9	64.5	0.1	1.2			118	15.5	1	1805.84	45.1		0	0.16
1	1050791127	2	70	0	0	0	0	0	0	0	0	0	1	0	0	0
1	1050869259	2	86	0	0	0	0	0	0	0	0	0	0	0	0	0
1	1050885536	2	76	1	0	0	0	0	0	0	1	1	0	0	0	1
1	1051020998	2	47	0	0	0	0	0	0	0	0	0	0	0	0	0
1	1051077999	2	63	1	0	0	0	0	0	0	0	0	0	0	0	0
1	1051169324	1	72	0	0	0	0	0	0	0	0	0	0	0	0	0		4.2	64	26					29.3	26	0	0.5	0.17	0.58	16.9	9.2	164		0.9	61.6	0.1	1.9	14		111	13.5			40.4	38
1	1051200073	2	36	1	0	0	0	0	0	0	0	0	0	0	0	0															10.3				0.8
1	1051203516	2	56	1	0	0	0	0	0	0	0	0	0	0	0	0
1	1051211897	2	63	1	0	0	0	0	0	0	0	0	0	0	0	0
1	1051230422	2	69	1	0	0	0	0	0	0	0	0	0	0	0	0
1	1051268708	1	93	1	0	0	0	0	0	0	0	0	0	0	0	0
1	1051298754	2	66	0	0	0	0	0	0	0	0	0	0	0	0	0
1	1051469352	2	57	1	0	0	0	0	0	0	0	0	0	0	0	0
1	1051570986	2	64	0	0	0	0	0	0	0	0	0	0	0	0	0
1	1051574540	2	71	1	0	0	1	0	0	0	1	1	0	0	0	0
1	1051599820	2	57	1	0	0	0	0	0	0	0	0	0	0	0	1
1	1051631420	2	44	1	0	0	0	0	0	0	0	0	0	0	0	0
1	1051714288	1	63	1	0	0	1	0	0	1	0	1	1	1	1	0
1	1051754915	2	55	0	0	0	0	0	0	0	1	0	0	0	0	0
1	1052158985	2	47	1	0	0	0	0	0	0	0	0	0	0	0	0
1	1052234670	1	37	0	0	0	0	0	0	0	0	0	0	0	0	0
1	1052239009	2	70	0	0	0	0	0	0	0	0	0	0	0	0	0
1	1052311344	2	52	1	0	0	0	0	0	0	0	0	0	0	0	0
1	1052312088	2	64	0	0	0	0	0	0	1	0	0	1	0	0	0
1	1052342415	2	55	1	0	0	0	0	0	0	0	0	1	0	0	0
1	1052469761	2	70	0	0	0	0	0	0	0	0	0	0	0	0	0
1	1052581005	2	52	0	0	0	0	0	0	0	1	0	0	0	0	0
1	1052666464	1	64	1	0	0	0	0	0	0	0	0	0	0	0	0
1	1052769462	1	32	1	0	0	0	0	0	0	0	0	0	0	0	0
1	1052870401	2	63	1	0	0	0	0	0	0	1	0	0	0	0	0
1	1052989825	2	63	1	0	0	0	0	0	0	0	0	0	0	0	0
1	1053063686	2	56	0	0	0	0	0	0	0	1	1	0	0	1	0
1	1053075474	2	53	1	0	0	0	0	0	0	0	0	0	0	0	0
1	1053448402	1	81	0	0	0	0	0	0	0	0	0	0	0	0	0
1	1053594474	1	51	1	0	0	0	0	0	0	0	0	0	0	0	0
1	1053688757	1	82	1	0	0	1	0	0	0	0	0	0	0	0	0
1	1053743065	1	52	1	0	0	0	0	0	0	0	0	1	0	0	0		4.7	75	40						32			0.33	0.97	23.9	9	158	101	1.2						114
1	1053754224	2	71	0	0	0	0	0	0	0	0	0	0	0	0	0
1	1053754533	2	62	1	0	0	0	0	0	0	0	0	0	0	0	0											0	0.6									0.2	2.7				14.7			41.7
1	1053794959	2	56	1	0	0	0	0	0	0	1	0	1	0	1	0
1	1053797508	2	85	1	0	0	0	0	0	0	0	0	0	0	0	0
1	1053846854	2	53	1	0	0	0	0	0	0	0	0	0	0	0	0
1	1053848166	2	75	0	0	0	0	0	0	0	1	1	0	0	0	0
1	1053852296	2	46	1	0	0	0	0	0	0	0	0	0	0	0	0
1	1053859734	2	67	1	0	0	1	0	0	0	0	0	0	0	0	0
1	1053889715	2	74	1	0	0	0	0	0	0	0	0	0	0	0	0
1	1053890852	2	47	1	0	0	0	0	0	0	0	0	0	0	0	0
1	1053944170	2	74	1	0	0	0	0	0	0	0	0	0	0	0	0																	220													55
1	1053962288	2	47	1	0	0	0	0	0	0	0	0	0	0	0	0		4.6	97	47						38	0	0.5	0.23	0.72	12	8.9	167	102	1		0.1	0.8		38	85	16.4			43.2	42
1	1054015134	2	55	0	0	0	0	0	0	0	0	0	0	0	0	0
1	1054020766	2	78	0	0	0	0	0	0	0	0	0	0	0	1	0		4	34	10	1	44.14	0	0.05	30.6	15	0	0.3		0.66	18.2	8.9	161	105	1.2		0.2	4.5			129	12.3	0	0.16	36.5		0	0.1
1	1054050336	2	64	0	0	0	0	0	0	0	0	0	1	1	1	0
1	1054052589	2	72	1	0	0	0	0	0	0	0	0	0	0	0	0
1	1054060196	2	62	0	0	0	0	0	0	0	0	0	0	0	0	0
1	1054074185	1	37	1	0	0	0	0	0	0	0	0	0	0	0	0				26					32.5	25	0	0.1					148				0	0.7	1	14	99	15.5			44	69
1	1054093611	1	77	0	0	0	0	0	0	0	0	0	0	0	0	0
1	1054093625	2	61	0	0	0	0	0	0	0	0	0	0	0	0	0
1	1054099964	1	27	1	0	0	0	0	0	0	0	0	0	0	0	0		4.8	90	12	1	29.4	0	0.06	31	17	0	0.3		0.55	12.2	8.9	149	101	0.9		0.3	3.5	1		81	16.3	0		46.6	49	0	0.32	26.21
1	1054105080	2	81	0	0	0	0	0	0	0	0	0	0	0	0	0
1	1054122207	2	62	0	0	1	0	0	0	0	0	1	1	1	0	0		4.4	68	39	1	659.8	0	0.11	28.7	29	0	0.7	0.1	0.43	14	8.9	289	103	0.7		0.3	5.5	11	47	79	12.9	0	0.22	36.8	59	0	0.28
1	1054134015	2	45	1	0	0	0	0	0	0	0	0	0	0	0	0		4.7	79	34	0	0	0	0.06	29.2	31	0.1	1.3	0.33	1.1	13.3	9.3	250	104	0.9		0.3	4.7		123	108	16.3	0	0.17	45.5	47	0	0.13
1	1054138698	2	42	0	0	0	0	0	0	0	0	0	0	0	0	0
1	1054138774	2	76	0	0	0	0	0	0	0	0	0	0	0	0	0
1	1054140174	2	53	1	0	0	0	0	0	0	0	0	0	0	0	0
1	1054176242	2	69	1	0	0	0	0	0	0	0	0	1	0	0	0		4.6	101	22						29	0	0.3	0.2	0.56	26.2	9.6	135	105	1		0.1	1.4		73	85	14.6			41.8	47
1	1054192464	2	89	0	0	0	0	0	0	0	0	0	0	0	0	0
1	1054196474	2	64	1	0	0	0	0	0	0	0	0	0	0	0	0
1	1054201870	1	64	0	0	0	0	0	0	0	0	0	0	0	0	0									29.3
1	1054273033	2	39	0	0	0	0	0	0	0	0	0	0	0	0	0
1	1054283927	2	72	0	0	0	0	0	0	0	1	1	0	0	0	0		4.2	63	18	0	5.65			28.6	20	0	0.4	0.11	0.37	21.7	8.9	163		1.1	48.8	0.1	1.7	10		123	13.4	0	0.16	35.9	38	0	0.08
1	1054286518	2	48	1	0	0	0	0	0	0	0	0	0	0	0	0
1	1054304853	2	54	1	0	0	0	0	0	0	0	0	0	0	0	0
1	1054339484	2	82	0	0	0	0	0	0	0	0	0	0	0	0	0
1	1054339510	1	94	0	0	0	0	0	0	0	0	0	0	0	0	0
1	1054400206	2	75	0	0	0	0	0	0	0	0	0	1	1	0	0		4.1	84	14	0	1.09	0	0.09	32.9	22	0	0.3		0.79	19	9.1	127	106	0.8	69.9	0.1	2.4			86	12.8	0	0.22	36.3		0	0.16
1	1054400452	2	72	0	0	0	0	0	0	1	0	1	1	0	0	0
1	1054414137	2	80	0	0	0	0	0	0	0	0	0	0	0	0	0		4.3	144	7	0	0.1	0	0.04	30.9	19	0	0.4		0.56	13.8	9	205	106	0.7		0.1	0.9			87	13.1	0		40.4		0	0.17
1	1054414254	2	83	1	0	0	0	0	0	0	0	0	0	0	0	0
1	1054418662	2	58	1	0	0	0	0	0	0	1	0	1	0	0	0
1	1054451711	2	42	1	0	0	0	0	0	0	0	0	0	0	0	0
1	1054499454	2	69	1	0	0	0	0	0	0	0	0	0	0	0	0
1	1054527392	1	61	0	0	0	0	0	0	0	0	0	0	0	0	0
1	1054559001	2	55	1	0	0	0	0	0	0	0	0	0	0	0	0
1	1054578865	2	36	0	0	0	0	0	0	0	0	0	0	0	0	0
1	1054582979	2	64	1	0	0	0	0	0	0	0	1	0	0	0	0
1	1054589421	2	61	1	0	0	0	0	0	0	0	1	0	0	0	0		4.8	57	35					35.8	28	0	0.7	0.31	0.89	23.1	9.7	129		1.4	51.5	0.1	2.1				16.7			48.3
1	1054589634	1	18	1	0	0	0	0	0	0	0	0	0	0	0	0		5	74	41	0	0	0	0.03		23	0	0.3		0.34	11.5	10	182		1		0.1	1.3	6		111	15.9	0		47.2	46	0	0.19
1	1054601476	2	73	1	0	0	0	0	0	0	0	0	0	0	0	0		4.4	56	25	1	78	0	0.03	28.9	24	0	0.5		0.58	10.1	9.2	178	105	1.1		0.2	4.6			123	15.6	0		45.1		0	0.12
1	1054610972	2	72	0	0	0	0	0	0	0	0	0	0	0	0	0
1	1054616679	2	50	1	0	0	0	0	0	0	0	0	0	0	0	0
1	1054624862	2	69	0	0	0	0	0	0	0	0	0	0	0	0	0
1	1054629295	1	50	1	0	0	0	0	0	0	0	0	0	0	0	0		3.2	63	37					28	26	0	0.3	0.08	0.24	35.2	7.5	148	109	2.6		0	0.4		146	86	10.4			28.7	36
1	1054642923	2	63	0	0	0	0	0	0	0	1	1	1	0	1	0		4.5	91	14					33.3	21	0.1	0.9	0.27	0.95	16.1	9.2	190	103	0.8		0.2	2.1		12	85	13			38.4	54			10
1	1054650451	2	82	1	0	0	1	1	1	0	0	0	1	0	0	0				12						14	0	0.4									0.2	3				13			39.5
1	1054651157	2	73	1	0	0	0	0	0	0	0	0	0	0	0	0
1	1054670619	2	47	1	0	0	0	0	0	0	0	0	1	0	0	0
1	1054683393	1	35	0	0	0	0	0	0	0	0	0	0	0	0	0
1	1054938406	2	56	1	0	0	0	0	0	0	0	0	0	0	0	0
1	1054942132	2	72	0	0	0	0	0	0	0	0	0	0	0	0	0
1	1054954559	2	78	1	0	0	0	0	0	0	0	1	1	0	0	0
1	1054992780	2	67	1	0	0	0	0	0	1	0	0	0	0	0	0
1	1054996168	2	57	1	0	0	0	0	0	0	1	0	0	0	0	0
1	1055041183	1	35	1	0	0	0	0	0	0	1	1	0	0	1	0
1	1055049379	2	57	1	0	0	0	0	0	0	0	0	0	0	0	0
1	1055088445	2	52	1	0	0	0	0	0	0	0	0	0	0	0	0
1	1055113174	2	60	0	0	0	0	0	0	0	0	0	0	0	0	0
1	1055130596	2	57	1	0	0	0	0	1	0	0	0	0	0	0	0
1	1055172928	2	55	0	0	0	0	0	0	0	0	0	0	0	0	0
1	1055199860	1	82	0	0	0	0	0	0	0	0	0	0	0	0	0
1	1055235947	2	56	1	0	0	0	0	0	0	0	0	0	0	0	0		5	86	52					26.4	45	0	0.6	0.28	0.88	12.8	8.9	136	99	1		0.4	6.6		320	114	15.5			43	43
1	1055260204	2	71	0	0	0	0	0	0	0	0	0	0	0	0	0
1	1055343887	2	69	0	0	0	0	0	0	0	0	0	0	0	0	0
1	1055380839	2	47	1	0	0	0	0	0	0	1	0	0	0	0	0		5.1	65	28					39.1	23	0.1	1	0.16	0.5	15.6	9.9	217	99	1		0.1	2.4	59	74	97	15.5			45.5
1	1055390749	1	42	0	0	0	0	0	0	0	0	0	0	0	0	0		4.4	53	25	0	0.6	0	0.09	32.1	32	0	0.6	0.18	0.7	19.9		165		0.9	68.7	0.1	2			92	8.2	0	0.21	28.7	64	0	0.08
1	1055516155	2	43	1	0	0	0	0	0	0	0	0	0	0	0	0
1	1055546264	2	68	0	0	0	0	0	0	0	1	0	0	0	0	0		4.5	47	24						29	0	0.4	0.14	0.5	17.4	9.6	182	102	1	55.1	0.1	2.3		12	88	12.4			35.9	58
1	1055557873	1	81	0	0	0	0	0	0	0	0	0	1	0	0	0
1	1055605067	1	72	1	0	0	0	0	0	0	0	0	0	0	0	0
1	1055646545	1	70	0	0	0	0	0	1	1	0	0	1	0	0	0		3.4	118	26						30			0.08	0.18	30.7	9.1	119	102	2.6					58	237	10.8			32.8	33
1	1055780850	1	70	1	0	1	0	0	0	1	1	1	1	0	0	0
1	1056087653	2	54	0	0	0	0	0	0	0	0	0	0	0	0	0
1	1056103762	1	58	0	0	0	0	0	0	0	0	0	1	0	0	0
1	1056115568	2	68	1	0	0	0	0	0	0	0	0	1	1	0	0
1	1056122940	1	52	0	0	0	0	0	0	0	0	0	1	0	0	0		4.3	96	45	1	12.9	0	0.1	32.8	34	0.1	0.9	0.2	0.74	21.4	8.4	172	110	0.6		0.1	2	11	17	112	13.8	1	1714.3	38.6	72	0	0.18
1	1056170736	1	68	0	0	0	0	0	0	0	0	0	0	0	0	0		4.2	102	32						22	0	0.4	0.17	0.84	13	9.4	309	103	0.6		0.2	3.1		46	80	14.3			40.7	77
1	1056203184	1	49	1	0	0	0	0	0	0	0	0	0	0	0	0
1	1056256345	2	64	1	0	0	0	0	0	0	0	0	1	0	0	0		3.9		21	0	5.9	0	0.05	29	30	0	0.3		0.37	18.8		170	101	1.1		0.1	2.6	4			13.4	0		38.1	37	0	0.19
1	1056295292	1	33	1	0	0	0	0	0	0	0	0	0	0	0	0
1	1056307775	2	57	0	0	0	0	0	0	0	0	0	0	0	0	0
1	1056310790	2	73	1	0	0	0	0	0	0	0	0	0	0	0	0		4.3	67	19						24	0.1	0.9	0.23	0.47	8.4	9.2	159	100	1.2		0.8	10.9		34	92	15.4			45.9	49
1	1056329700	2	70	1	0	0	0	0	0	0	0	0	0	0	0	0
1	1056331792	2	48	0	0	0	0	0	0	0	0	0	0	0	0	0
1	1056365709	1	73	1	1	0	0	0	0	0	0	0	0	1	0	0
1	1056384029	2	82	0	0	0	0	0	0	0	0	0	0	0	0	0
1	1056395787	2	48	1	0	0	0	0	0	0	0	0	0	0	0	0
1	1056398022	2	70	0	0	0	0	0	0	0	0	0	0	0	0	0		4	66	10	0	0	0	0.07	29.8	12	0	0.2		0.3	20.3	9.3	123	98	1.6		0	0.3			270	10.8	0		33.1		0	0.17
1	1056405841	2	57	1	0	0	0	0	0	0	0	0	0	0	0	0
1	1056450810	2	74	0	1	0	0	0	0	0	0	0	1	0	1	0		2.7	73	75					25.4	50	0	0.2	0.23	0.88	83.5	7.6	169	88	2.2		0	0.3	50	17	131	11.9			33.4
1	1056465522	2	79	1	0	0	0	0	0	0	0	0	0	0	0	0
1	1056495075	2	63	1	0	0	0	0	0	0	0	0	0	0	0	0
1	1056504268	1	52	0	0	0	0	0	0	0	0	0	0	0	0	0
1	1056514148	1	77	0	0	0	0	0	0	0	0	0	0	0	0	0
1	1056514307	2	67	0	0	0	0	0	0	0	0	1	0	0	0	0
1	1056568414	2	68	0	0	0	0	0	0	0	0	0	0	0	0	0
1	1056700362	1	71	0	0	0	0	0	0	0	0	0	0	0	0	0
1	1056704077	1	75	1	0	0	0	0	0	0	0	1	0	0	0	0
1	1056719193	2	53	0	0	0	0	0	0	0	0	0	0	0	0	0
1	1056720289	2	45	0	0	0	0	0	0	0	0	0	1	0	0	0		4.7	80	27						26	0	0.4	0.16	0.64	15.6	9.4	286	103	0.9		0	0.5			91	13.5			39.1	56
1	1056742318	2	74	1	0	0	0	0	0	0	0	0	0	0	0	0
1	1056884236	2	72	0	0	0	0	0	0	0	0	0	0	0	0	0
1	1056920704	2	49	1	0	0	0	0	0	0	0	0	0	0	0	0
1	1056921272	2	64	1	0	0	0	0	0	0	0	0	0	0	0	0
1	1056992519	2	52	1	0	0	0	0	0	0	0	0	0	0	0	0
1	1057011557	1	56	1	0	0	0	0	0	0	0	0	0	0	0	0
1	1057019789	2	68	0	0	0	0	0	0	0	0	0	0	0	0	0		4.4	121	23	1	596.27	0	0.09	29.5	22	0	0.6		0.31	12.4	9.3	225	104	0.7		0.1	1.8			101	12.4	0	0.21	36.7		0	0.06
1	1057059000	2	62	1	0	0	0	0	0	0	0	0	0	0	0	0
1	1057067817	2	68	1	0	0	0	0	0	0	0	1	0	0	0	0
1	1057093603	1	84	1	0	0	0	0	0	0	0	0	0	0	0	0
1	1057102938	2	68	1	0	0	0	0	0	0	0	0	0	0	0	0
1	1057126654	2	44	1	0	0	0	0	0	0	0	0	0	0	0	0
1	1057152413	1	59	0	0	0	0	0	0	1	1	1	0	0	0	0		4.6	52	8					32	15	0	0.2	0.11	0.5	6.7	9.2	222	100	0.8	73.4	0.2	3.6	18	20	96	12			35	42
1	1057297164	1	59	0	0	0	0	0	0	0	0	0	0	0	0	0
1	1057347677	2	81	0	0	0	0	0	0	1	0	0	0	0	0	0
1	1057407395	2	51	0	0	0	0	0	0	0	0	0	0	0	0	0
1	1057490730	1	37	1	0	0	0	0	1	0	0	0	1	0	0	0
1	1057505360	2	52	1	0	0	0	0	0	1	0	0	1	0	1	0
1	1057555687	2	61	1	0	0	0	0	0	0	0	0	0	0	0	0
1	1057577692	2	75	1	0	0	0	0	0	1	0	0	1	0	0	0
1	1057647072	2	51	1	0	0	0	0	0	0	0	0	1	0	0	0
1	1057648704	1	54	1	0	0	0	0	0	0	0	0	0	0	0	1
1	1057659656	2	45	1	0	0	0	0	0	0	0	0	0	0	0	0		4.9	71	31						21	0.1	0.9	0.18	0.68	13.9	9.3	231	101	1		0.4	5.6		27	127	16			47.3	42
1	1057671379	2	52	0	0	0	0	0	0	0	0	0	0	0	0	0
1	1057717854	2	71	0	0	0	0	0	0	0	0	0	0	0	0	0
1	1057735986	2	79	0	0	0	0	0	0	0	0	0	0	0	0	0		4.4	47	14	1	133.6	0	0.06	35.9	17	0	0.7	0.2	0.66	15.1	8.7	149	105	0.7		0.2	3.5		11	94	12.5	0	0.36	38	53	0	0.1
1	1057799540	2	52	0	0	0	0	0	0	0	0	0	0	0	0	0
1	1057811645	2	65	1	0	0	0	0	0	0	0	0	0	0	0	0
1	1057950547	2	50	0	0	0	0	0	0	0	0	0	1	0	0	0		4.5	55	20					29.4	17	0.1	0.8	0.17	1.2	9.9	8.5	171	104	0.7		0.1	1.5		23	109	12.6			36.8	44
1	1058096232	2	71	0	0	0	0	0	0	0	0	0	0	0	0	0
1	1058146942	1	60	0	0	0	0	0	0	0	0	0	0	0	0	0		4.6	103	37						28	0.1	1.9		0.63	16	9.2	184		1		0.1	1			218	14.2			39.5
1	1058218254	2	61	0	0	0	0	0	0	0	0	0	0	0	0	0
1	1058223706	2	59	1	0	0	0	0	0	0	0	0	0	0	0	0									31.3		0	0.2									0.1	1.7	1			15.9			48.2
1	1058246345	2	77	1	0	0	0	0	0	0	0	0	0	0	0	0
1	1058271942	2	58	0	0	0	0	0	0	0	0	0	0	0	0	0		4.2	40	14						23	0	1	0.19	0.89	13.9	8.8	242	103	0.8		0.5	10.8		23	90	12.4			36.8	70
1	1058290639	1	46	0	0	0	0	0	0	0	0	0	0	0	0	0
1	1058303992	2	48	1	0	0	0	1	0	0	0	0	1	0	0	0
1	1058308050	2	52	1	0	0	0	0	0	0	0	0	0	0	0	0
1	1058332790	2	80	0	0	0	0	0	0	0	0	0	0	0	0	0
1	1058334739	1	75	0	0	0	0	0	0	0	0	0	0	0	0	0		4.1	130	19	1	331.9	0	0.07	31.2	19	0.1	0.8		0.83	15.1	8.6	174	106	0.7		0.3	4.1			164	13	0	0.29	38.9		0	0.2
1	1058338246	2	81	0	0	0	0	0	0	0	0	0	0	0	0	0
1	1058341418	2	69	0	0	0	0	0	0	0	0	0	0	0	0	0
1	1058351350	2	58	0	0	0	0	0	0	0	1	1	0	0	0	0
1	1058351649	2	49	0	0	0	0	0	0	0	0	0	0	0	0	0
1	1058364768	2	73	0	0	0	0	0	0	0	0	0	0	0	0	0
1	1058387017	2	72	0	0	0	0	0	0	0	0	0	0	0	0	0
1	1058393166	2	41	1	0	0	0	0	0	0	0	0	0	0	0	0
1	1058397266	2	56	0	0	0	0	0	0	0	0	0	0	0	0	0
1	1058401556	1	40	1	0	0	0	0	0	0	0	0	0	0	0	0
1	1058446483	2	49	1	0	0	0	0	0	0	0	0	0	0	0	0
1	1058463040	2	44	1	0	0	0	0	0	0	0	0	1	0	0	0																	188													43
1	1058465068	2	49	0	0	0	0	0	0	0	0	0	1	0	0	0		4.5	65	10	1	18.8	0	0.1	31.4	15	0.1	1.3	0.23	0.74	14.4	9.2	199	106	1		0.1	2.3	10	19	132	13.6	0	0.37	41.8	58	0	0.24
1	1058496353	2	73	1	0	0	0	0	0	0	0	0	0	0	0	0
1	1058557707	2	70	0	0	0	0	0	0	0	0	0	0	0	0	0
1	1058587358	2	75	1	0	0	0	0	0	0	0	0	0	0	0	0
1	1058594933	2	71	0	0	1	0	0	0	0	0	0	0	0	0	0
1	1058698747	2	67	0	0	0	0	0	0	0	0	0	0	0	0	0
1	1058708591	2	52	1	0	0	0	0	0	0	0	0	0	0	0	0																	163													49
1	1058712951	2	43	0	0	0	0	0	0	0	0	0	0	0	0	0		4.1	62	15						18	0.1	0.8		0.85	12.5	8.5	152		0.7		0	0.5	24		85	12.2			34.8
1	1058738557	2	50	1	0	0	0	0	0	1	0	0	1	0	0	0		4.7	87	27	0	0.5	0	0.05	28.8	20	0.1	1.2	0.19	1.38	8.1	8.7	255	100	0.7		0.2	1.8	28		167	14.9	0	0.41	40.5	61	0	0.11
1	1058757948	2	78	1	0	0	0	0	0	0	1	0	0	0	0	0		4.4	75	8						13	0	0.8	0.38	1.05	16.6	9	166	106	1		0.1	3	10		99	13.7			39.8
1	1058762446	2	61	0	0	1	0	0	0	0	1	0	0	0	0	0
1	1058796870	2	59	0	0	0	0	0	0	0	0	0	0	0	0	0		4.6		19					30.9	15	0.1	1.1		1.54	7.7				0.7		0.1	1.2				13.8			40.7
1	1058879071	2	51	1	0	0	0	0	0	0	0	0	0	0	0	0
1	1058944045	2	73	0	0	0	0	0	0	0	0	0	0	0	0	0
1	1058994216	2	43	0	0	0	0	0	0	0	0	0	1	0	0	0		4		21	1	27.7	0	0.06	31.3	9	0.1	0.9		0.53	11.9	9	161	102	0.9		0	0.5	31			12.9	0	0.31	37.6	50	0	0.11	9.38
1	1059039575	2	58	0	0	0	0	0	0	0	1	1	0	0	0	0
1	1059075310	2	56	1	0	0	0	0	0	0	0	0	0	0	0	0		4.4	86	20	1	27.68			31.6	20	0.1	0.7	0.1	0.31	15.5	9.3	158		1.2	62.6	0.1	1.5	10		81	14.3	0	0.16	44.5	60	0	0.07
1	1059141337	2	58	0	0	0	0	0	0	0	0	0	0	0	0	0		4.3	75	18	0	2.43	0	0.07	34.8	26	0.1	0.7	0.13	0.62	9.8	9.2	196	106	0.8		0.2	2.1	10	15	89	15.1	0	0.2	43.8	51	0	0.11
1	1059161239	2	46	0	0	0	0	0	0	0	0	0	0	0	0	0
1	1059178939	1	79	0	0	0	0	0	0	0	0	0	0	0	0	0
1	1059216694	1	86	1	0	0	0	0	0	0	0	0	0	0	0	0
1	1059302132	2	74	0	0	0	0	0	0	0	0	0	0	0	0	0
1	1059327015	1	58	0	0	0	0	0	0	0	0	0	0	0	0	0
1	1059354239	2	70	0	0	0	0	0	0	0	0	0	0	0	0	0
1	1059416305	2	74	1	0	0	0	0	0	0	0	0	0	1	0	0
1	1059443541	1	80	1	1	0	0	0	0	0	1	1	1	1	1	0		4.5	83	11	0	3.46	1	2.81	44.4	17	0	0.2	0.18	0.61	14.4	9	185	102	1.2		0.1	1		39	112	15.3	0	0.22	44.5	46	0	0.06
1	1059541467	2	65	0	0	0	0	0	0	0	0	0	0	0	0	0
1	1059598853	1	83	0	0	0	0	0	0	0	0	0	0	0	0	0
1	1059617483	2	65	0	0	0	0	0	0	0	0	0	0	0	0	0		4.3	62	25						24	0.1	0.6		0.51	11	8.5	238		0.7		0.7	9.4			81	13.1			38.9
1	1059658225	2	66	0	0	0	0	0	0	0	0	0	0	0	0	0		3.4	91	8	1	21.3	1	2.15		14	0.1	0.8	0.25	0.68	13.8	8.2	165	103	1.3		0.1	1.4		8	105	13	0	0.29	38.5	38	0	0.18
1	1059674035	2	53	1	0	0	0	0	0	0	0	0	0	0	0	0
1	1059687614	1	46	0	0	0	0	0	0	0	0	0	0	0	0	0		4.2	67	10					36.8	6	0	0.7	0.23	0.73	9.2	8	154	107	0.8		0.3	5.7	4	20	91	12.7			37	41			6.27
1	1059701779	1	57	1	0	0	0	0	0	0	0	0	0	0	0	0
1	1059738226	2	81	0	0	1	0	0	0	0	0	0	1	0	1	0
1	1059900724	2	41	1	0	0	0	0	0	0	0	0	0	0	0	0
1	1060051250	2	59	1	0	0	0	0	0	0	0	0	0	0	0	0
1	1060103455	1	75	1	1	0	0	0	0	1	0	0	1	0	0	0		4.5	72	19	1	718.2	0	0.07	33.1	9	0	0.6	0.29	0.59	17.9	9.6	127	104	1.7		0.2	4.2	10	52	224	13.7	0	0.22	40	33	0	0.26	21.76
1	1060131533	2	66	0	0	0	0	0	0	0	0	0	0	0	0	0
1	1060166644	1	77	0	0	0	0	0	0	0	0	0	0	0	0	0
1	1060170225	2	94	0	0	0	0	0	0	0	0	0	0	0	0	0
1	1060170278	2	57	1	0	0	0	0	0	0	0	0	0	0	0	0
1	1060315819	2	71	0	0	0	0	0	0	0	0	0	0	0	0	0
1	1060326502	2	46	1	0	0	0	0	0	0	0	0	0	0	0	0
1	1060341035	2	51	0	0	0	0	0	0	0	0	0	0	0	0	0
1	1060375175	1	44	1	0	0	0	0	0	0	0	0	1	0	0	0
1	1060390861	2	68	1	0	0	0	0	0	0	0	1	0	0	0	0
1	1060406109	1	33	1	0	0	0	0	0	0	0	0	0	0	0	0		5	55	22	0	0.8			30.4	28	0	0.3	0.32	0.93	10.7	9.6	202		0.9		0	0.5			112	15.3	0	0.19	44.4	56	0	0.18
1	1060420236	2	54	1	0	0	0	0	0	0	0	0	0	0	0	0
1	1060482388	2	62	1	0	0	0	0	0	0	1	0	1	0	0	0
1	1060513603	2	44	0	0	0	0	0	0	0	0	0	0	0	0	0
1	1060535540	2	56	0	0	0	0	0	0	0	0	0	0	0	0	0
1	1060548053	2	79	0	0	0	0	0	0	0	0	0	0	0	0	0
1	1060556408	1	75	0	0	0	0	0	0	0	0	0	0	0	0	0
1	1060576191	2	61	0	0	0	0	0	0	0	0	0	0	0	0	0
1	1060597667	2	51	1	0	0	0	0	0	0	0	0	0	0	0	0
1	1060599138	1	34	1	0	0	0	0	0	0	0	0	0	0	0	0
1	1060620171	2	70	0	0	0	0	0	0	0	0	0	0	0	0	0
1	1060630899	2	56	0	0	0	0	0	0	0	0	0	0	0	0	0
1	1060639122	2	77	0	0	0	0	0	0	0	0	0	0	0	0	0
1	1060643759	2	66	0	0	0	0	0	0	0	0	0	1	0	0	0		4.7	54	21						23	0	0.9	0.31	1.1	20.9	9.3	213	102	0.7		0	0.7		19	95	14.7			43.4	61
1	1060648274	2	73	0	0	0	0	0	0	0	0	0	0	0	0	0
1	1060675051	2	46	1	0	0	0	0	0	0	0	0	0	0	0	0
1	1060689540	1	62	0	0	0	0	0	0	0	0	0	0	0	0	0		4.5	139	27					29.6	24	0	0.6	0.15	0.35	37.8	8.3	103	112	5.1		0.1	1.3		33	98	6.9			21	36			14.6
1	1060702344	2	82	1	0	0	0	0	0	0	0	0	0	0	0	0
1	1060725800	2	57	1	0	0	0	0	0	0	0	0	0	0	0	0
1	1060751593	2	75	0	0	0	0	0	0	0	0	0	0	0	0	0
1	1060751914	2	42	1	0	0	0	0	0	0	0	0	0	0	0	0
1	1060827150	1	28	0	0	0	0	0	0	0	0	0	0	0	0	0		4.7	42	8					33.7	11	0	0.4	0.09	0.39	13.7	9	192	101	0.8	85.4	0.2	3.4		16	97	13.1			38.6	77
1	1060848822	1	75	1	0	0	0	0	0	0	0	0	0	0	0	0		3.8	79	13					34.9	22	0	0.5	0.23	0.84	20.3	8.4	172	104	1	72.9	0.2	2.8		21	98	15.2			45.9	48
1	1060911165	2	57	1	0	0	0	0	0	0	0	0	0	0	0	0		4.4	80	20	1	51.8	0	0.05	36	17	0.1	0.7	0.26	0.8	16.7	8.6	146	94	1		0.2	2.3	21	79	122	13.6	0	0.15	37.6	45	0	0.28	20.6
1	1060949895	2	46	1	0	0	0	0	0	0	1	1	1	1	0	0
1	1061066903	2	78	0	0	0	0	0	0	0	0	0	0	0	0	0
1	1061098204	2	78	1	0	0	0	0	0	0	0	0	0	0	0	0
1	1061098370	2	50	0	0	0	0	0	0	0	0	0	0	0	0	0
1	1061103830	2	44	0	0	0	0	0	0	0	0	0	0	0	0	0		4.8		12	1	482.3	0	0.04	28.9	13	0	0.5		0.55	17.1	9.4	182	102	0.7		0.1	1.7				14.7	0	0.11	40	51	0	0.33	12
1	1061131619	2	78	0	0	0	0	0	0	0	0	0	0	0	0	0
1	1061151080	2	77	0	0	0	0	0	0	0	0	0	0	0	0	0		4	64	8	0	1.3	0	0.07	33.6	16	0	0.6		0.4	20.7	9.5	205	108	0.8		0.1	2.5			98	12.3	0	0.25	34.3		0	0.29
1	1061177874	2	49	1	0	0	0	0	0	0	0	0	0	0	0	0
1	1061184260	2	84	0	0	0	0	0	0	0	0	0	0	0	0	0		4.6	77	15	0	0	0	0.05	34.2	20	0	0.4		0.33	21.8	9.2	195	104	1		0.4	5.1			101	10.8	0	0.24	32.9		0	0.38
1	1061233680	2	62	0	0	0	0	0	0	0	0	0	0	0	0	0
1	1061251655	2	44	1	0	0	0	0	0	0	0	0	0	0	0	0
1	1061273837	2	85	0	0	0	0	0	0	0	0	0	0	0	0	0
1	1061290818	1	76	1	0	0	0	0	0	0	0	0	0	0	0	0
1	1061322242	2	57	0	0	0	0	0	0	0	0	0	0	0	0	0
1	1061408913	2	46	1	0	0	0	0	0	0	0	0	0	0	0	0
1	1061410164	2	78	1	0	0	0	0	0	0	0	0	0	0	0	0
1	1061447207	2	51	1	0	0	0	0	0	0	0	0	0	0	0	0
1	1061449940	2	76	1	0	0	0	0	0	0	0	0	0	0	0	0
1	1061462358	2	33	1	0	0	0	0	0	0	0	0	0	0	0	0
1	1061497260	1	75	0	0	0	0	0	0	0	0	0	0	0	0	0
1	1061507773	2	33	1	0	0	0	0	0	0	0	0	0	0	0	0
1	1061554252	2	46	1	0	0	0	0	0	0	0	0	0	0	0	0
1	1061619906	2	52	1	0	0	0	0	0	0	0	0	0	0	0	0		4.7	65	28	0	0.94	0	0.04	32.5	29	0.1	0.8		0.75	13.2	9.3	200	100	1		0.2	2.6			102	15.7	0	0.3	46.5		0	0.09
1	1061703703	2	68	0	0	0	0	0	0	0	0	0	0	0	0	0		4	83	18					32	24	0	0.4	0.17	0.69	10.4	9.1	227		0.8		0.3	3.4		17	108	11.8			35.4	71
1	1061710300	2	68	1	0	0	0	0	0	0	0	0	0	0	0	0
1	1061757362	2	51	0	0	0	0	0	0	0	0	0	1	0	0	0		3.9	92	33	1	136.8	0	0.12	22.3	21	0.1	0.8	0.09	0.32	14.4	8.4	202	101	0.9	66	0.9	12.6	21	56	89	13.1	0	0.16	39.5	56	0	0.11
1	1061815073	2	66	1	0	0	0	0	0	0	0	0	0	0	0	0
1	1061817991	2	75	1	0	0	0	0	0	0	0	0	0	0	0	0
1	1061818109	2	74	0	0	0	0	0	0	0	0	0	0	0	0	0
1	1061837777	2	70	1	0	0	0	0	0	0	0	0	0	0	0	0
1	1061853297	2	57	1	0	0	0	0	0	0	0	0	1	0	1	0
1	1061857594	2	66	0	0	0	0	0	0	0	0	0	0	0	0	0
1	1061885040	2	64	0	0	0	0	0	0	0	0	0	0	0	0	0
1	1061922583	2	71	1	0	0	0	0	0	0	0	0	0	0	0	0
1	1062140111	1	75	1	0	0	0	0	0	0	0	0	0	0	0	0
1	1062159512	2	61	0	0	0	0	0	0	0	0	0	0	0	0	0
1	1062201604	2	83	0	0	0	0	0	0	0	0	0	0	0	0	0
1	1062280618	2	53	1	0	0	0	0	0	0	0	0	0	0	0	0
1	1062297942	2	54	1	0	0	0	0	0	0	0	0	0	0	0	0
1	1062350090	2	56	1	0	0	0	0	0	0	0	0	0	0	0	0
1	1062380603	2	66	0	0	0	0	0	0	0	0	0	0	0	0	0
1	1062382452	1	50	0	0	0	0	0	0	0	0	0	0	0	0	0
1	1062409706	2	49	0	0	0	0	0	0	0	0	0	0	0	0	0
1	1062435607	2	76	0	0	0	0	0	0	0	0	0	0	0	0	0
1	1062440874	2	71	1	0	0	1	0	0	0	0	0	0	0	0	0
1	1062454393	2	67	1	0	0	0	0	0	0	0	0	0	0	0	0
1	1062460757	1	69	0	0	0	0	0	0	0	0	0	0	0	0	0
1	1062467608	2	57	1	0	0	0	0	0	0	0	0	0	0	0	0
1	1062474111	1	72	0	0	0	0	0	0	0	0	0	0	0	0	0
1	1062492551	2	56	1	0	0	0	0	0	0	0	0	0	0	0	0
1	1062500096	2	55	1	0	0	0	0	0	0	0	0	0	0	0	0
1	1062503551	2	79	0	0	0	0	0	0	0	0	0	0	0	0	0
1	1062548631	2	79	0	0	0	0	0	0	0	0	0	0	0	0	0
1	1062590167	2	65	0	0	0	0	0	0	0	0	0	0	0	0	0
1	1062614035	2	65	0	0	0	0	0	0	0	0	0	0	0	0	0
1	1062669442	2	49	1	0	0	0	0	0	0	0	0	0	0	0	0
1	1062713055	2	49	1	0	0	0	0	0	0	0	0	1	0	0	0		4.4	80	28	0	0.62	0	0.08		27	0	0.4	0.33	0.97	10.2	9.2	135	107	1.1		0.4	4.8	19	68	152	15	1	5764.2	44.2	55	0	0.08	10.9
1	1062717587	1	47	1	0	0	0	0	0	1	0	0	1	0	0	0		3.3	85	11	0	7.73	0	0.05	36.6	19	0.1	1.1	0.14	0.36	18.6	8.6	246	104	1.2		0.2	1.8	44	15		10.3	0	0.21	31	32	0	0.12
1	1062734904	2	50	1	0	0	0	0	0	0	0	0	0	0	0	0
1	1062787067	2	70	0	0	0	0	0	0	0	0	0	0	0	0	0
1	1062845443	2	75	0	0	0	0	0	0	0	0	0	0	0	0	0
1	1062850220	2	69	1	0	0	0	0	0	0	0	0	0	0	0	0		4.6	54	16					33.9	15	0	0.5	0.26	0.87	17.2	9.4	190	104	1		0.2	2.6		27	132	14.4			44	55
1	1062902943	2	72	0	0	0	0	0	0	0	0	0	0	0	0	0
1	1062907548	1	77	1	0	0	0	0	0	0	0	0	0	0	0	0
1	1062920655	2	71	0	0	0	0	0	0	0	0	0	0	0	0	0
1	1062941542	1	74	0	0	0	0	0	0	0	0	0	0	0	0	0
1	1062947468	2	58	1	0	0	0	0	0	0	0	0	0	0	0	0
1	1062948604	2	87	1	0	0	0	0	0	0	0	0	0	0	0	0		4.6	87	26	1	28.9	0	0.03	35.4	33	0	0.5		1.12	11.2	9.6	134	102	1.1		0.1	1.4			118	15.5	0	0.22	43.7		0	0.13
1	1062958255	2	55	0	0	0	0	0	0	0	0	0	0	0	0	0
1	1062961606	2	61	0	0	0	0	0	0	0	0	0	0	0	0	0
1	1062967252	2	72	1	0	0	0	0	0	0	0	0	0	0	0	0
1	1063015235	2	45	1	0	0	0	0	0	0	0	0	0	0	0	0
1	1063028048	1	62	1	0	0	0	0	0	0	0	0	0	0	0	0		4.1	49	39						43	0	0.2	0.37	1.17	14.7	9.2	162	106	1		0	0.6		11	121	13.5			39.8	71			13.9
1	1063135131	2	62	0	0	0	0	0	0	1	1	0	1	0	1	0																	165													51
1	1063229886	1	72	0	0	0	0	0	0	0	0	0	0	0	0	0
1	1063235185	2	73	0	0	0	0	0	0	0	0	0	0	0	0	0
1	1063295760	2	52	1	0	0	0	0	0	0	0	0	0	0	0	0		4.7	101	31						30	0	0.3		0.84	14.8	9.6	219		1.1	70.3	0.1	1.2			96	14.9			42.3
1	1063333754	2	74	1	0	0	0	0	0	1	1	1	1	0	0	0				10						15					10.9		193		1	73				18						48
1	1063347226	2	56	0	0	0	0	0	1	1	1	0	1	0	1	0		3.3	134	23					31.3	35	0	0.3	0.08	0.32	39.8	9.4	182	109	1.6	33.2	0.2	5.8		39	87	10.4			33.5
1	1063467906	2	75	1	0	0	0	0	0	0	0	0	0	0	0	0									28.3		0.1	0.7									1.3	17.4				14.4			41.8
1	1063491165	2	55	0	0	0	0	0	0	0	0	0	0	0	0	0
1	1063520959	1	48	0	0	0	0	0	0	0	0	0	0	0	0	0		4.5	78	36	1	87.09			28	25	0.1	1	0.19	0.58	16.5	9.1	206		0.8		0.1	1.5	20		92	12.4	0	0.23	38.5	68	0	0.14
1	1063536621	2	35	1	0	0	0	0	0	0	0	0	0	0	0	0
1	1063540460	2	47	0	0	0	0	0	0	0	0	0	0	0	0	0
1	1063551240	2	62	1	0	0	0	0	0	0	0	0	0	0	0	0		4.4	102	20	1	38.69	0	0.05	32.4	26	0.1	1.1		0.24	14.7	9.1	157	102	1		0.1	2.1			191	12.8	0	0.21	39.5		0	0.11
1	1063584052	2	54	0	0	0	0	0	0	0	0	0	0	0	0	0
1	1063584089	2	77	0	0	0	0	0	0	0	0	1	0	0	0	0
1	1063614436	2	79	0	0	0	0	0	0	0	0	0	0	0	0	0
1	1063664921	2	77	1	0	0	0	0	0	0	0	0	0	0	0	0
1	1063673150	1	73	0	0	0	0	0	0	0	0	0	0	0	0	0		3.9	82	7	0	5.19	0	0.03	33.5	14	0	0.3		0.31	15.4	8.7	181	102	0.9		0.1	1.3			109	12.6	0	0.22	37.2		0	0.09
1	1063679308	2	59	0	0	0	0	0	0	0	0	0	0	0	0	0
1	1063679421	1	84	0	0	0	0	0	0	0	0	0	0	0	0	0
1	1063684973	1	54	0	0	0	0	0	0	0	0	0	0	0	0	0				28						28	0	0.4									0.2	3.2				13.6			40.1
1	1063701800	1	67	0	0	0	0	0	0	0	0	0	0	0	0	0
1	1063707883	2	78	1	0	0	0	0	0	0	0	0	0	0	0	0		4.6	61	17	1	49.48	0	0.08	30.6	19	0.1	0.9	0.26	0.53	18.3	9.1	248	106	1.1		0.1	1.2				14.5	0	0.17	38		0	0.08
1	1063714817	2	62	1	0	0	0	0	0	0	0	0	0	0	0	0
1	1063729682	1	59	1	0	0	0	0	0	0	0	0	0	0	0	0
1	1063751135	2	55	1	0	0	0	0	0	0	0	0	0	0	0	0
1	1063777324	1	28	1	0	0	0	0	0	0	0	0	0	0	0	0
1	1063794799	2	52	1	0	0	0	0	0	0	0	0	0	0	0	0
1	1063907024	2	79	0	0	0	0	0	0	0	0	0	1	0	0	0
1	1063918996	2	48	0	0	0	0	0	0	0	0	0	0	0	0	0
1	1063936462	2	78	0	0	0	0	0	0	0	0	0	0	0	0	0
1	1063937305	2	46	1	0	0	0	0	0	0	0	0	0	0	0	0
1	1064004250	2	66	0	0	0	0	0	0	0	0	0	0	0	0	0
1	1064013814	1	41	1	0	0	0	0	0	0	0	0	0	0	0	0
1	1064045768	2	52	0	0	0	0	0	0	0	0	0	0	0	0	0
1	1064073429	2	62	0	0	0	0	0	0	0	0	0	0	0	0	0
1	1064083668	2	49	0	0	0	0	0	0	0	0	0	0	0	0	0
1	1064196740	1	50	1	0	0	0	0	0	1	0	0	0	0	0	0
1	1064205470	2	74	0	0	0	0	0	0	0	0	0	0	0	0	0
1	1064317615	2	68	1	0	0	0	0	0	0	0	0	0	0	0	0
1	1064385006	1	16	0	0	0	0	0	0	0	0	0	0	0	0	0		4.5	61	10	0	0.75	0	0.06	35	17	0	0.2	0.25	0.75	8.9	9.4	161	104	0.8	95.7	0.1	1.1		14	85	13.3	0	0.16	40.6	61	0	0.17
1	1064462630	2	81	0	0	0	0	0	0	0	0	0	0	0	0	0
1	1064463327	1	64	1	0	0	0	0	0	0	0	0	0	0	0	0
1	1064476511	1	43	1	0	0	0	0	0	0	0	0	0	0	0	0
1	1064476753	1	76	0	0	0	0	0	0	0	0	0	0	0	0	0
1	1064476783	2	72	1	0	0	0	0	0	0	0	0	0	0	0	0
1	1064485969	2	75	0	0	0	0	0	0	0	0	0	0	0	0	0
1	1064502659	2	50	1	0	0	0	0	0	0	0	0	0	0	0	0
1	1064511067	2	53	0	0	0	0	0	0	0	0	0	0	0	0	0
1	1064516543	2	61	1	0	0	0	0	0	0	0	0	0	0	0	0
1	1064516668	1	76	0	0	0	0	0	0	0	0	0	0	0	0	0		4	73	10					34.5	17	0	0.1	0.17	0.65	8.7	8.6	192		1	53.9	0	0.5	8		108	11.3			34.3	35			11.5
1	1064517969	2	58	0	0	0	0	0	0	0	0	0	0	0	0	0
1	1064537645	2	90	0	0	0	0	0	0	0	0	0	0	0	0	0
1	1064544442	1	59	0	0	0	0	0	0	0	0	0	0	0	0	0
1	1064555001	2	68	0	0	0	0	0	0	0	0	0	0	0	0	0
1	1064569684	2	76	0	0	0	0	0	0	0	0	0	0	0	0	0
1	1064586131	2	50	0	0	0	0	0	0	0	0	0	0	0	0	0
1	1064598192	2	52	1	0	0	0	0	0	0	0	0	0	0	0	0
1	1064598270	2	48	1	0	0	0	0	0	0	0	0	0	0	0	0
1	1064603948	1	36	0	0	0	0	0	0	0	0	0	0	0	0	0		4.6	53	10					38.6	13	0	1		0.41	16.5	8.9	181	105	0.8	81.2	0.2	3.4			86	12.4			37.9
1	1064610371	1	73	1	0	0	0	0	0	0	0	0	0	0	0	0															10.6				1	73.2
1	1064669357	2	20	0	0	0	0	0	0	0	0	0	0	0	0	0
1	1064669687	2	52	1	0	0	0	0	0	0	0	0	0	0	0	0
1	1064675009	2	75	0	0	0	0	0	0	0	0	0	0	0	0	0
1	1064679346	1	57	1	0	0	0	0	0	0	0	0	0	0	0	0		4.9	66	19					31.7	20	0	0.4		0.92	15.7	9.5	193	105	1.2	62.4	0.1	1.9			99	14.5			42
1	1064717549	2	49	1	0	0	0	0	0	0	0	0	0	0	0	0
1	1064735735	1	21	1	0	0	0	0	0	0	0	0	0	0	0	0		4.6	62	5						9	0	0.5	0.2	0.49	15.8	8.9	153	101	1.1	84.5	0	0.6	2	12	90	13.5			38.3	69
1	1064744613	2	79	0	0	0	0	0	0	0	0	0	0	0	0	0		4.5	69	20	0	7.23	0	0.07	32.2	23	0	0.3		0.45	21.4	9.5	159	99	1.5	33.5	0.3	3.5			109	12.1	0	0.14	34.7		0	0.06
1	1064749745	1	74	0	0	0	0	0	0	0	0	0	0	0	0	0
1	1064756211	2	58	0	0	0	0	0	0	0	0	0	0	0	0	0
1	1064761363	2	87	0	0	0	0	0	0	0	0	0	0	0	0	0
1	1064785200	2	62	0	0	0	0	0	0	0	0	0	0	0	0	0
1	1064802211	2	57	0	0	0	0	0	0	0	0	0	0	0	0	0
1	1064852330	1	73	1	0	0	0	0	0	0	0	0	0	0	0	0		4.3	71	14					33.6	15	0	0.6		0.5	14.7	8.6	149	102	1	73.3	0.1	1			157	14.2			40.6
1	1064870415	2	81	0	0	0	0	0	0	0	0	0	0	0	0	0
1	1065129668	2	79	0	0	0	0	0	0	0	0	0	0	0	0	0		4.3	70	17					31.9	26	0	0.3	0.28	0.74	15.3	8.7	114	108	1.2	43.3	0.1	1.4		27	85	12.5			36.4	33
1	1065198097	1	84	0	0	0	0	0	0	0	0	0	0	0	0	0
1	1065210078	2	53	1	0	0	0	0	0	0	0	0	0	0	0	0		4.7	50	23						23	0	0.3	0.29	0.83	16.7	9.2	180	107	0.8	101.1	0.1	2.1		58	91	13.6			37.9	53
1	1065219840	2	76	1	0	0	0	0	0	0	0	0	0	0	0	0
1	1065222352	2	67	0	0	0	0	0	0	0	0	0	0	0	0	0
1	1065223506	1	81	0	0	0	0	0	0	0	0	0	0	0	0	0		4.3	92	12	1	35.88	0	0.05	26.8	11	0	0.2		0.46	13.9	8.5	249	105	0.7	80.3	0	0.5			85	13.1	0	0.21	40		0	0.13
1	1065237372	1	72	1	0	0	0	0	0	0	0	0	0	0	0	0
1	1065245946	2	62	0	0	0	0	0	0	0	0	0	0	0	0	0
1	1065259925	1	76	0	0	0	0	0	0	0	0	0	0	0	0	0
1	1065293757	2	67	1	0	0	0	0	0	0	0	0	0	0	0	0
1	1065302783	2	64	1	0	0	0	0	0	0	0	0	0	0	0	0
1	1065340287	2	55	1	0	0	0	0	0	0	0	0	0	0	0	0
1	1065343574	2	37	1	0	0	0	0	0	0	0	0	0	0	0	0
1	1065345842	2	58	1	0	0	0	0	0	0	0	0	0	0	0	0
1	1065349144	2	77	0	0	0	0	0	0	0	0	0	0	0	0	0
1	1065361021	2	76	0	0	0	0	0	0	0	0	0	0	0	0	0
1	1065369792	2	73	0	0	0	0	0	0	0	0	0	0	0	0	0
1	1065378532	2	69	1	0	0	0	0	0	0	0	0	0	0	0	0
1	1065380493	2	67	1	0	0	0	0	0	0	0	0	0	0	0	0
1	1065414541	1	76	0	0	0	0	0	0	0	0	0	0	0	0	0		4.3	157	17	0	0.84	0	0.19	25.1	26	0	0.4		0.34	12.8	8.7	186	103	0.6	97.2	0.1	1.7			110	12.5	0	0.13	36.6		0	0.11
1	1065427995	2	73	0	0	0	0	0	0	0	0	0	0	0	0	0
1	1065431007	2	77	1	0	0	0	0	0	0	0	0	0	0	0	0
1	1065435310	1	62	1	0	0	0	0	0	0	0	0	0	0	0	0
1	1065444843	2	52	1	0	0	0	0	0	0	0	0	0	0	0	0
1	1065458457	2	80	1	0	0	0	0	0	0	0	0	0	0	0	0
1	1065459158	2	76	1	0	0	0	0	0	0	0	0	0	0	0	0
2	2042890857	2	56	0	0	0	0	0	0	0	0	0	0	0	0	0	1.8	4.5	130	12	1	42.8	0	0.06	38.1	19		0.1	0.2	0.6	15.2	9.3	210	103	0.8	83.67		4.8	11		87	12.4	0	0.7	36.6	71			11.84
2	2042951890	1	35	1	0	0	0	0	0	0	0	0	0	0	0	0
2	2043113400	2	64	0	0	0	0	0	0	1	0	1	1	0	0	0	1.63	4.9	123	23	1	454.97	0	0.05	37.9	31		0.2		0.44	12.1	9.4	173	101	0.59			6.4	33		158	12.6	0	0.26	37.9	45	0	0.12	8.99
2	2043368441	2	72	0	0	0	0	0	0	0	0	0	0	0	0	0	1.35	4.2	351	21					33.6	27		0.6	0.1	0.5	13.7	9.4	195	102	0.7	81.99		0.7	30		111	12.9			37.7				7.52
2	2043476837	2	67	1	0	0	1	0	0	1	0	1	1	1	0	0
2	2044043827	2	84	1	1	1	1	0	0	1	0	0	1	0	0	1				8																							0	0.34
2	2044438127	1	77	0	1	0	0	0	0	1	0	0	0	1	1	0	1.3	4.8	69	9	0		0	0.08	35.5	17		0.3	0.28	1.51	16.3	9.9	192	98	1.1	48		0.1	37		170	15.1	0	0.19	45.9	58	0	0.09	14.42
2	2044490123	2	58	0	0	0	0	0	0	0	1	1	1	0	1	0
2	2044944633	2	75	1	0	0	0	0	0	0	0	0	0	0	0	0
2	2045012416	2	65	0	0	0	0	0	0	0	0	0	1	0	0	0	1.47	4.4	77	13	1	57.47	0	0.08	40.4	14		0.4	0.34	1.51	15.5	9.1	203	105	0.84	68		5	21		114	13.1	0	0.2	37.7	81	0	0.28	8.33
2	2045044121	2	41	0	0	0	0	0	0	1	0	0	0	0	0	0												0.6										4.6				10.8			32.2
2	2045158021	1	54	0	0	0	0	0	0	1	0	0	0	0	1	0	1.37	4.1	148	35						27				0.52	8.5	9	179	102	0.66					29	106					73
2	2045458149	2	73	0	0	0	0	0	0	0	1	0	0	0	0	0	1.72	4.3	74	18	1	207.39	0	0.03	35.5	21		0.5	0.1	0.45	20.1	9.2	257	104	0.54			1.7	11		104	12.4	0	0.23	36.9	91	0	0.07	5.76
2	2045503548	2	86	0	0	0	0	0	0	1	1	0	1	0	0	0	1.24	4.1	132	29	0		0	0.05	37	41		0.4	0.13	0.51	15.1	9	125	107	0.97	54		1.8	32		126	10.4	0	0.22	32.6	50	0	0.06	20.17
2	2045967064	2	77	1	0	0	1	0	0	1	0	0	0	1	0	1
2	2046867622	1	65	1	0	0	0	0	0	0	0	0	0	0	1	0	1.45	4.5	70	15	1		0	0.05	39.6	24		0.6	0.1	0.55	16.8	8.9	236	102	0.88	87		0.8	18		175	14.4	0	0.21	43.9	54	0	0.1	10.29
2	2047174944	2	53	1	0	0	0	0	0	0	1	1	0	1	0	0
2	2047191468	2	49	1	0	0	0	0	0	0	0	0	0	0	0	0
2	2047204947	2	47	1	0	0	0	0	0	0	0	0	1	0	0	0
2	2047495352	2	53	0	0	0	0	0	0	0	0	0	0	0	0	0
2	2047537301	2	72	1	0	0	0	0	1	0	0	1	0	0	0	0
2	2047836271	2	42	0	0	0	0	0	0	0	0	0	0	0	0	0
2	2048795444	2	48	0	0	0	0	0	0	0	0	0	0	0	0	0
2	2048799452	2	65	0	0	0	0	0	0	0	0	0	0	0	0	0	1.63	4.4	223	15	1	12.21	0	0.04	30.8	15		0.4		0.26	11.5	9.1	238	103	0.63			2.1	36		222	12.6	0	0.29	38.6	74			7.82
2	2048902462	2	74	0	0	0	0	0	0	0	0	0	0	0	0	0
2	2049153415	2	18	1	0	0	0	0	0	0	1	0	1	0	0	0	1.35	4.2	112	8	1	205.3	0	0.07	30.6	15		0.5	0.2	1.1	14.5	8.7	157	101	0.9			2.3		13	94	14.6	0		43.1	53
2	2049323645	2	82	1	0	0	0	0	0	1	0	0	0	0	0	0	1.06	3.8	222	29	0	4.45	0	0.1	50.7	83		0.2	0.11	0.27	11.1	7.5	156	103	1.01	71		1.8	65		259	8.1	0	0.18	26	44	0	0.29	18.03
2	2049795821	2	64	0	0	1	0	0	0	0	0	0	0	0	1	0	1.59	4.3	110	28	1	12.78	0	0.06	34.8	33		0.2		0.41	9.8	9.1	188	104	0.55			0.1	28		93	13.5	0	0.16	40.3	62	0	0.08	10.85
2	2049918847	2	51	1	0	0	0	0	0	1	0	0	1	0	0	0	1.4	4.2	202	14						20		0.6	0.36	1.17	14.6	9.3	117	104	0.89	90		3.5		10	96	15.1			44.3	56
2	2049941807	2	67	0	0	0	0	0	0	0	1	1	0	0	0	0
2	2050472422	1	0	1	0	0	0	0	0	1	0	0	0	0	0	0
2	2051289110	2	77	1	0	1	0	0	0	1	0	0	1	0	1	0
2	2051306586	2	65	0	0	0	0	0	0	0	0	0	0	0	0	0
2	2051501629	2	23	1	1	0	0	0	0	0	0	0	0	0	0	0
2	2051812705	2	56	0	0	0	0	0	0	0	0	0	0	0	0	0	1.47	4.4	165	20	1	682.06	0	0.06	37.4	16		0.7	0.1	0.5	15.3	9.7	239	104	0.8	84.96		3.5	5		105	13	0	0.4	38.6	79			8.07
2	2051905962	2	78	1	0	0	0	0	0	0	0	0	0	0	0	0
2	2052487574	2	48	0	0	0	0	0	0	0	0	0	0	0	0	0
2	2052885803	2	42	1	0	0	0	0	0	0	0	0	0	0	0	0
2	2053002564	2	42	1	0	0	0	0	0	0	0	0	1	0	0	0
2	2053482507	2	53	0	0	0	0	0	0	0	0	0	0	0	0	0	1.47	4.4	194	18	1	11.09	0	0.05	28.5	16		0.4	0.1	0.49	20.8	9.3	264	105	0.69	89		0.9	25		94	13.4	0	0.24	40	66			6.83
2	2053724354	2	74	1	0	0	0	0	0	1	0	0	1	0	0	0				21						22					14.6		119		0.82											44
2	2053838434	2	67	0	0	0	0	0	0	0	0	0	0	0	0	0
2	2054142165	2	43	1	0	0	0	0	0	0	0	0	0	0	0	0					0		0	0.03															2				1	3402.99		49	0	0.07	8.2
2	2054413380	2	52	1	0	0	0	0	0	1	0	1	0	0	0	0
2	2054885438	2	72	1	0	0	0	0	0	0	0	0	0	0	0	0
2	2055199451	1	59	0	0	0	0	0	0	0	0	0	0	0	0	0	1.84	4.6	63	29						31		0.8	0.25	0.94	17.4	9.5	224	105	0.73	82		2.8		49	107	13.6			40.9	89
2	2055248580	2	47	1	0	0	0	0	0	0	0	0	0	0	1	0	1.44	4.6	47	16	1	87.79	0	0.05	34.2	25		0.6	0.17	0.84	13.7	9.6	264	102	0.84			1.2	16		101	15.5	0	0.19	45.7	47	0	0.29	9.77
2	2055802081	1	72	1	0	0	0	0	0	0	1	0	0	0	0	0
2	2056859447	2	60	0	0	0	0	0	0	0	0	0	0	0	0	0
2	2056873401	1	55	1	0	0	0	0	0	0	0	0	0	0	0	0	1.41	4.5	139	16	0	0.28	0	0.06	34.8	21		0.3	0.2	0.5	11.6	9.3	137	103	0.8	105.15		1.4			98	14.5	0		42.3				13.1
2	2057040866	2	62	0	0	0	0	0	0	0	0	0	0	0	0	0	1.57	4.7	84	18	1	38.03	0	0.05	37.1	27		0.8		0.33	23.5	9.5	208	106	0.98	58		1.3	21		156	11.6	0	0.15	33.5	44	0	0.08	11.35
2	2057338195	2	56	0	0	0	0	0	0	0	0	0	0	0	0	0	1.52	4.1	162	8	1	73.75	0	0.08	33.8	13		0.4	0.1	0.3	9.7	8.9	210	105	0.64			1	8		98	12.2	0	0.55	37.9	47			7.1
2	2057415319	2	62	0	0	0	0	0	0	1	0	0	0	0	0	0	1.43	4	217	19	1	159.13	0	0.05	31.2	18		0.4			19.2	9.1	168	104	0.74	80		2.5	11		202	12.3	0	0.18	36.3	49			9.18
2	2057523066	1	74	1	0	0	1	0	0	1	0	0	0	0	0	1
2	2057644204	2	77	1	0	0	0	0	0	0	0	0	0	0	0	1	1.96	4.5	95	38	0		0	0.03	32.6	31		0.3	0.11	0.41	22.9	9.7	224	104	1.03	70		2.2	8		116	12.9	0	0.2	38	71	0	0.18	9.44
2	2057692000	2	63	1	1	0	0	0	0	1	0	0	0	0	1	0				13						16
2	2057794390	2	79	0	1	0	0	0	0	0	0	0	0	0	0	0	1.32	4.1	154	13					66.3	31		0.6	0.3	1.1	17.1	9	171	102	0.9	65.03		0.9	22		87	13.3			38.8				17.53
2	2057818301	2	82	0	0	0	0	0	0	0	0	0	0	0	0	0
2	2057888172	2	72	0	0	0	0	0	0	1	0	0	1	0	1	1
2	2058134353	2	59	0	0	0	0	0	0	0	0	0	0	0	0	0
2	2058204767	1	61	0	0	0	0	0	0	1	1	0	0	0	1	0
2	2058473514	2	65	0	0	0	0	0	0	0	0	0	1	1	0	0				23						24		0.5			8.8		177		0.6	108.73		0.5				13.1			38.5	42
2	2058579312	2	50	1	0	0	0	0	0	1	0	0	1	0	0	0	1.7	4.6	172	28	1	504.85	0	0.06	38.4	21		1	0.2	0.6	16.1	9.6	188	103	0.99	80		1.2	22		139	15.3	0	0.19	44.6	46			10.55
2	2058756364	2	68	1	0	0	0	0	0	0	0	0	1	0	0	0
2	2058779847	2	66	0	0	0	0	0	0	0	1	0	1	0	0	0	1.4	4.2	62	13	1	438.05	0	0.05	39.9	23		0.5	0.14	0.51	12.6	9.5	206	101	0.65			8.5	50		104	12.1	0	0.16	36.9	45	0	0.07	8.07
2	2058853777	2	85	1	0	0	0	0	0	0	0	0	0	1	1	0	1.59	4.3	66	20	1	210.35	0	0.11	33.1	30		0.4	0.25	0.7	16.7	9.2	97	105	0.88	82		2.3	3		213	13.6	0	0.19	39.8	49	0	0.09	7.85
2	2058893129	2	69	1	0	0	0	0	0	0	0	0	0	0	0	0	1.47	4.4	165	18					34.4	19		0.5	0.2	0.4	17.1	9.2	142	106	1.1	74.43		5.2	7		103	15.4			44.8				19
2	2058904636	2	74	0	0	0	0	0	0	0	0	0	0	0	0	0	1.21	4.1	162	8					30.6	17		0.7	0.1	0.3	13.1	9.2	192	104	0.4			4		12		11.3			34.3
2	2058931081	2	74	0	0	0	0	0	0	0	1	1	0	0	0	0				11						19		0.4			15.9				0.93	59		2.2	7		97	13.2			38.9
2	2058959879	2	72	1	0	0	0	0	0	0	0	0	0	0	0	0
2	2059019011	2	53	0	0	0	0	0	0	0	0	0	1	0	0	0
2	2059034130	2	60	0	0	0	0	0	0	0	0	0	0	0	0	0	1.71	4.8	286	10	0		0	0.49	32.8	21		0.6		0.4	16.9	9.6	164	103	0.8	73		1.6	7		110	13.3	0	0.29	38.9	70			9.72
2	2059062715	2	70	0	0	0	0	0	0	0	1	1	0	0	0	0
2	2059112269	1	76	0	0	0	0	0	0	0	0	0	0	0	0	0
2	2059179706	2	82	1	1	0	1	0	1	1	0	0	1	1	0	1
2	2059282999	2	80	0	0	0	0	0	0	0	0	1	0	0	0	0
2	2059305842	2	63	1	0	0	0	0	0	1	0	0	0	0	0	1	2.05	4.5	171	42						29			0.2	0.6	17.6	8.9	207	101	1	82.37					149					40
2	2059322355	1	81	1	1	0	1	0	0	0	0	1	0	1	1	0	1.26	3.9	118	11	1	10.16	0	0.35	28	29		0.3	0.11	0.49	20.5	8.9	158	108	1.13	62		2.5	6		128	14.6	0	0.12	44.3	54	0	0.07	46.08
2	2059339988	1	80	0	0	0	0	0	0	0	0	0	1	1	0	0
2	2059411561	2	66	0	0	0	0	1	0	0	0	0	1	0	1	0
2	2059453978	2	80	1	0	0	0	0	0	0	1	1	0	0	0	0
2	2059572308	2	72	0	0	0	0	0	0	0	0	0	0	0	0	0	1.53	4.6	57	9	1	33.11	0	0.04	34.3	18		0.9		0.47	21	9.4	239	102	0.71	81		0.7	27		115	13.6	0	0.14	41.1	58	0	0.07	9.09
2	2059698144	2	46	1	0	0	0	0	0	0	0	0	0	1	0	0	1.5	4.2	215	15					45.8	18		0.4	0.37	1.11	15	9.4	162	106	1.23	58		1.8			83	13.5			41.1	62			11.09
2	2059802664	2	73	0	0	0	0	0	0	0	0	0	1	0	1	0
2	2060137639	2	88	1	0	0	1	0	0	0	0	0	0	0	0	1
2	2060330912	2	68	1	0	0	0	0	0	0	0	0	0	0	0	0
2	2060418072	2	74	0	0	0	0	0	0	0	0	0	0	0	0	0
2	2060513261	2	83	0	0	0	0	0	0	0	1	1	1	0	0	0
2	2060692252	2	68	0	0	0	0	0	0	1	0	0	1	0	0	0
2	2060892024	2	73	0	0	0	0	0	0	0	0	0	1	0	0	0	1.3	4.3	70	22	0	6.25	0	0.06	35.8	29		1.3		0.37	20.5	9.4	133	100	0.98	56		13.1	21		90	12.1	0	0.14	37.2	52	0	0.05	7.98
2	2060940701	1	50	0	0	0	0	0	1	0	0	0	0	0	0	0
2	2061277568	2	78	0	1	0	0	0	0	0	0	0	1	0	0	0	1.54	4.3	201	16						23		1.1	0.3	0.9	20.9	8.9	180	107	0.8	70.85		1.8			89	12.2			36.5	50
2	2061301504	2	56	1	0	0	0	0	0	0	0	1	0	0	0	0	1.52	4.4	192	18	1	263.4	0	0.04	32.4	21		0.2	0.2	0.8	13	9	210	103	0.8	109.43		1.7	9		104	13.5	0		42.4				7.26
2	2061419321	2	68	1	0	0	0	0	0	0	0	0	0	0	0	0	1.75	4.2	132	23	0	0.1	0	0.09	33.4	27		0.3	0.1	0.4	19.1	8.9	186	108	0.9	91.26		9.6	9		116	12.1	0		35.5				14.07
2	2061425634	2	68	1	0	0	0	0	0	0	0	0	0	1	0	0
2	2061777336	2	49	0	0	0	0	0	0	0	0	0	0	0	0	0
2	2062038678	2	63	1	0	0	0	0	0	0	0	0	0	0	0	0
2	2062363675	2	66	0	0	0	0	0	0	0	0	0	0	0	0	0	1.36	4.5	213	90	1		0	0.12	37.7	87		0.6	0.13	0.51	17.3	9	217	104	0.63			1	53		97	12.1	0	0.19	35.6	40			8.38
2	2062373384	1	40	0	0	0	0	0	0	1	0	0	1	0	0	1
2	2062460744	2	48	1	0	0	0	0	0	0	0	0	1	0	1	0
2	2062523285	2	82	1	0	0	1	0	0	0	0	1	0	0	0	1
2	2062549116	2	89	0	0	0	0	0	0	1	1	0	1	1	0	1	1.21	4	117	15	1	15.55	0	0.06	40.8	23		0.6		0.36	17.7	8.4	227	105	0.68	81		2.5	45		154	13.1	0	0.12	39	43	0	0.05	9.06
2	2062606521	2	57	1	0	0	0	0	0	0	0	0	1	1	0	0	1.66	4.8	58	17	1	419.7	0	0.1	43.1	16		0.3	0.25	0.8	13.4	9.3	180	103	0.95	82		2.6	8		118	14.1	0	0.75	43.4	51	0	0.13	10.68
2	2062625908	2	53	0	0	0	0	0	0	0	0	0	0	0	0	0
2	2062651497	2	79	0	0	0	0	0	0	0	0	0	0	0	0	0
2	2062773644	2	77	0	0	0	0	0	0	0	0	0	0	0	0	0	1.62	4.2	301	12	0	1	0	0.07	37.9	19		0.6	0.1	0.4	13.1	9.1	177	104	0.7	92.3		3.2	13		98	12.1	0	0.41	36	40			10.3
2	2062849711	1	75	0	0	0	0	0	0	0	0	0	1	0	0	0	1.19	3.8	328	9	1	71.09	0	0.11	37.7	17		0.4	0.18	0.67	23.8	9.3	213	107	0.66	87		1.6	26		82	13.2	0	0.19	40.3	47			12.14
2	2062884554	1	54	1	0	0	1	0	0	0	0	0	0	0	0	0
2	2062949346	2	71	0	0	0	0	0	0	0	0	0	0	0	0	0	1.64	4.6	80	21	1	255.83	0	0.05	39.3	31		0.9	0.11	0.44	14	9.8	236	99	0.69	84		3.2	24		193	13.4	0	0.15	38.5	57	0	0.13	6.8
2	2063543484	2	65	0	0	0	0	0	0	1	0	0	1	0	1	0	1.76	4.4	88	36	0		0	0.04	34.8	26		0.9	0.14	0.55	14.4	9.2	202	103	0.8	72		2.1	10		235	14.2	0	0.15	41.7	43	0	0.09	6.49
2	2063576062	1	80	0	0	0	0	0	0	0	0	0	1	0	0	0
2	2063635550	1	73	0	0	0	0	0	0	0	0	0	0	0	0	0
2	2063735503	2	58	0	0	0	0	0	0	0	1	0	0	0	0	0	1.45	4.5	49	29	1	18.89	0	0.06	36.2	27		0.9	0.1	0.36	15.4	9.2	232	104	0.73	82		1.7	11		81	13.8	0	0.21	40.8	66	0	0.17	6.68
2	2063848434	2	72	0	1	0	0	0	0	0	0	0	1	0	1	0
2	2063925081	2	0	1	1	0	0	0	0	0	0	1	1	0	1	0
2	2063932555	2	68	1	0	0	0	0	0	0	0	0	0	0	0	0
2	2063974641	1	57	1	0	0	0	0	0	1	0	0	1	0	0	0	1.61	4.5	240	17					34.6	18		0.2	0.2	0.6	21	9	138	104	0.8	100.1		1	2		101	14			42.2				10.45
2	2064011712	2	50	1	0	0	1	0	0	0	1	0	0	0	0	0	1.92	5	47	19	1	16.14	0	0.05	36.9	27		0.2	0.16	0.84	16.7	9.4	257	105	1.13	69		2.2	5		96	14.9	0	0.24	41.2	58	0	0.27	9.22
2	2064020632	2	62	1	0	0	0	0	0	0	0	0	0	0	0	0
2	2064086686	1	77	0	0	0	0	0	0	0	0	0	1	0	1	0
2	2064092183	1	80	0	0	0	0	0	0	0	0	0	1	1	1	0
2	2064096348	2	50	1	0	0	0	0	0	0	0	0	1	0	1	0
2	2064137252	2	64	0	0	0	0	0	0	0	0	0	1	1	0	0
2	2064220227	1	70	0	0	0	0	0	0	0	0	0	0	0	0	0
2	2064265577	2	51	0	1	0	0	0	0	0	0	1	0	0	0	0	1.68	4.7	218	40	1	32.09	0	0.15	33.3	28		0.8		0.36	20.7	9.8	184	108	0.92	64		2	12		114	13.7	0	0.29	40.4	55			8.89
2	2064416727	2	47	1	0	0	0	0	0	0	0	0	0	0	0	0	1.67	5	84	31	1	99.93	0	0.05	37	23		0.6	0.14	0.85	12.7	9.2	189	102	1.02	78		2.5	9		110	15.7	0	0.18	45.2	40	0	0.05	7.85
2	2064437447	2	57	1	0	0	0	0	0	0	0	0	1	0	0	0
2	2064587295	2	73	0	0	0	0	0	0	0	0	0	0	0	0	0					1	73.69			42.4														11				0						10.78
2	2064750832	1	75	0	0	0	0	0	0	0	0	0	0	0	0	0	1.32	4.1	213	14	1	130.15	0	0.04	31.7	21		0.3		0.45	25	9.4	225	110	0.69	83		1.1	27		98	13.7	0	0.18	39.4	56			12.31
2	2064791187	1	79	0	0	0	0	0	0	0	0	0	0	0	0	0	1.32	4.1	144	9	0		0	0.11	34.6	17		0.7	0.1	0.2	21.9	9.1	192	101	1	53		3.8	16		190	11.5	0	0.39	34.6	45			22.4
2	2064808057	2	51	0	0	0	0	0	0	0	0	0	0	0	0	0	1.47	4.7	83	23	0		0	0.07	37	29		0.4	0.2	1.02	12.1	9.4	187	106	0.6			0.4	13		102	13.7	1	4559.32	42.5	70	0	0.06	6.1
2	2064848275	2	77	0	0	0	0	0	0	0	1	0	0	0	0	0	2.09	4.8	45	24						29			0.15	0.45	21.4	9.8	172		0.96	56					89
2	2065638669	1	64	1	0	0	0	0	0	0	0	0	0	1	0	0
2	2065790876	1	79	0	0	1	0	0	0	0	0	0	1	1	0	0
2	2065820303	2	53	1	0	0	0	0	0	0	0	0	0	0	0	0	1.64	4.6	229	38	1	490.13	0	0.06	30.6	29		0.3	0.1	0.5	25.4	8.8	220	107	0.9	90.33		0.7	7		100	13.7	0	0.29	42.6	61			11.83
2	2065838976	2	65	1	0	0	0	0	0	0	0	0	0	0	0	0	1.88	4.9	166	36	0		0	0.07	36.5	23		0.8	0.2	0.6	13.7	9.1	226	102	0.98	77		2	1		85	15.4	0	0.21	44	36			11.4
2	2066021819	2	69	1	0	0	0	0	1	0	1	0	0	0	0	0	1.35	3.5	175	11					48.1	15		0.4	0.1	0.3	32.9	8.2	157	100	4.8			5.4		17		10.1			32.6
2	2066176179	2	74	0	0	0	0	0	1	0	0	0	0	0	0	0
2	2066402604	2	48	1	0	0	0	0	0	0	0	0	0	0	0	0	1.85	4.8	181	19	0	4.74	0	0.05	38.6	20		0.5	0.15	0.71	15.3	9.3	201	102	0.92	88		2.5	7		92	14.8	0	0.18	43.7	56			9.37
2	2066412238	2	59	0	0	0	0	0	1	0	0	0	1	0	0	0
2	2066488021	2	82	1	0	0	0	0	0	0	0	0	1	0	0	0	1.24	4.2	95	17	0		0	0.67	46.2	28		0.8	0.6	1.28	19.4	8.7	95	101	1.01	71		2.4	36		96	13.1	0	0.26	38.2	21	0	0.07	14.18
2	2066508078	2	64	1	1	0	0	0	0	0	0	0	0	0	0	0
2	2066721213	1	82	0	0	0	0	0	0	1	0	0	1	0	0	0
2	2066813892	2	63	0	0	0	0	0	0	0	0	0	1	1	0	0
2	2066879837	2	57	0	0	0	0	0	0	0	1	0	0	0	0	0
2	2067014073	2	52	0	0	0	0	0	0	0	1	1	1	0	1	0
2	2067111568	1	61	0	0	0	0	0	0	0	0	0	1	0	0	0
2	2067144494	2	75	0	0	0	0	0	0	0	0	0	1	0	0	0
2	2067212787	2	59	0	0	0	0	0	0	0	0	0	0	0	0	0	1.5	4.8	174	9	1		0	0.05	36.2	19		0.5	0.1	0.6	10.5	9.6	257	101	0.5	128.28		1			92	13.1	0		38.8				9.89
2	2067222578	2	81	0	0	1	0	0	0	0	1	0	0	0	0	0	1.15	3.9	98	14						20		0.7	0.13	0.65	16.1	9.1	234	107	0.56			3.2			91	12.5			37.5	53
2	2067528541	2	67	1	0	0	0	0	0	0	0	0	0	0	0	0
2	2067668524	2	34	1	0	0	0	0	0	0	0	0	0	0	1	0	1.68	4.2	194	9						17		0.8	0.3	0.9	11.3	9.5	235	105	0.8	117.61		18.3			93	13.8			42.1
2	2068755017	2	46	1	0	0	0	0	0	1	0	0	0	0	1	0
2	2068803099	1	60	1	0	0	0	0	0	0	0	0	0	0	0	1	1.5	3.9	198	8					44	15		0.3	0.2	0.6	16	9	190	104	0.8	112.91		3.9			104	11.9			33.7
2	2068965517	2	79	0	0	0	0	0	0	0	0	0	0	0	0	0	1.45	4.8	90	13	0		0	0.1	35.2	28		0.5		0.36	16	9.9	188	102	0.63			1.5	46		93	12.1	0	0.21	36.4	44	0	0.09	6.87
2	2069064919	1	54	1	0	0	0	0	0	0	0	0	0	0	0	0
2	2069121431	2	46	1	0	0	0	0	0	0	0	0	1	0	0	0	1.67	4.5	274	24					36.2	24		0.5	0.5	1.3	11.9	9	169	107	0.7	121.03		0.9	4		102	13.7			40.8	55			10.49
2	2069151073	2	78	0	0	0	0	0	0	0	0	0	1	0	0	0
2	2069218238	2	76	0	0	0	0	0	0	0	1	1	0	0	0	0	1.81	4.9	124	33	1	87.1	0	0.05	41.2	38		0.4	0.11	0.49	16	9.5	190	101	0.85	65		3.4	16		340	11.4	0	0.24	33.9	53	0	0.09	12.56
2	2069501935	2	74	0	0	1	0	0	0	0	1	0	0	0	0	0	1.7	4.6	61	19	0	6.74	0	0.08	40.1	32		0.5		0.46	14.7	9.2	218	103	0.73	78		2.1	8		166	12.5	0	0.17	38.5	63	0	0.09	8.43
2	2070366733	2	64	1	0	0	0	0	0	0	0	0	0	0	0	0	1.74	4.7	226	17	1	23.62	0	0.06	45.9	20		0.3	0.2	0.6	16.9	9.2	131	102	0.9	88.03		5.3	1		99	15.7	0	0.28	46.5	34			9.65
2	2070579890	1	53	1	0	0	0	0	0	1	0	0	1	0	0	0
2	2070787864	2	55	0	0	0	0	0	0	0	0	0	0	0	0	0		4.7	152	16	1	175.88	0	0.06		19		0.6	0.3	1.3	15.4	9	185	104	0.62			1.2		10	91	12.2	0	0.29	34.9	45			10.37
2	2070834311	2	68	0	0	0	0	0	0	0	0	0	0	1	0	1	1.52	3.5	161	83	0	0.22	0	0.09	34.6	68		0.5	0.3	1	20.2	8.4	215	100	0.6	101.74		1.8	13		150	13.1	1	3572.28	38.1	97			7.07
2	2070837383	1	80	1	0	0	1	0	0	0	0	0	0	0	0	0	1.56	4.2	220	6	1	16.74	0	0.06	33.9	18		0.3	0.1	0.5	20.5	8.9	182	93	0.91	80		1.6	10		225	12.8	0	0.25	38.2	54			15.38
2	2070962746	2	78	0	1	0	0	0	0	0	1	0	1	0	1	0
2	2071451122	2	77	0	0	0	0	0	0	0	0	0	1	0	0	0	1.43	4.3	68	14	0		0	0.03	43.4	26		0.4	0.12	0.54	13.4	9.2	199	105	0.73	77		6.9		14		12	0	0.13	35.6		0	0.08
2	2071472132	2	78	1	0	0	0	0	0	0	0	0	0	0	0	0
2	2073075571	1	51	1	0	0	0	0	0	0	0	0	0	0	0	0
2	2073125647	2	57	0	0	0	0	0	0	0	1	0	0	0	0	0
2	2073133862	2	59	0	0	0	0	0	0	0	0	0	0	0	0	0	1.96	4.7	254	19	1	301.3	0	0.18	34.2	20		0.6	0.1	0.4	16.6	8.9	210	102	0.59			1.6	1		89	13.9	0	0.24	41.3	43			8.48
2	2073255536	2	81	0	0	0	0	0	0	0	0	0	0	0	0	0
2	2073424833	2	77	1	0	0	0	0	0	0	0	0	1	0	0	0	1.78	4.1	77	15	1	488.95	0	0.05	37.8	16		0.3	0.1	0.5	14.8	9.3	184	102	0.84	89		2	10		149	15.4	0	0.15	46.5	53	0	0.06	8.37
2	2073629220	1	70	0	0	0	0	0	0	1	0	1	1	0	0	0	1.88	4.5	105	27	0	0.42	0	0.05	29.9	29		0.5	0.1	0.4	16.8	9.5	191	101	1	59.63		4.3	3		200	13.1	0	0.29	38.7	55			19.52
2	2073699512	1	80	1	0	0	0	0	0	0	0	0	0	0	0	0	1.43	4	77	16	1	189.42	0	0.05	40.4	25		0.6	0.14	0.32	25.8	8.8	176	107	1.31	53		4.4	8		99	13.8	0	0.2	42	40	0	0.11	19.52
2	2073765624	2	67	0	0	0	0	0	0	0	0	0	1	1	1	0
2	2073818697	2	82	0	0	0	0	0	0	0	0	0	0	0	0	0	1.52	4.1	146	7	1	97.28	0	0.05	30.4	21		0.8	0.2	0.6	19.5	9.4	203	104	1	54.53		2.2	16		85	10.7	0	0.3	32.6	49			16.51
2	2073894165	2	50	1	0	0	0	0	0	1	0	0	0	0	1	0				35						28					16.4				0.74					111						54
2	2074078445	2	51	0	0	0	0	0	0	0	0	0	0	0	0	0	1.79	4.3	207	15	1	16.16	0	0.04	37.8	16		0.7		0.43	18.2	9	260	106	0.72	85		1.8	5		90	13.5	0	0.24	39.8	48			6.79
2	2074171304	2	48	1	0	0	0	0	0	0	0	0	0	0	0	0
2	2074221727	2	59	0	0	0	0	0	0	0	0	0	0	0	0	0	1.84	4.6	168	19	0	2.41	0	0.1	35.2	29		0.5	0.15	0.59	11.7	8.9	202	104	0.7	86		0.9	4		93	12.5	0	0.24	36.5	64			8.51
2	2074422687	2	59	0	0	0	0	0	0	0	1	1	0	0	0	0	1.77	4.6	114	37	0	2.13	0	0.05	41	31		0.4	0.13	1.03	13.9	9.3	268	103	0.51			2.3			109	13.5	0	0.27	40.8		0	0.07
2	2074640423	2	68	0	0	0	0	0	0	0	1	0	0	0	0	0
2	2074645689	1	48	0	0	0	0	0	0	0	0	0	0	0	0	0
2	2074677141	2	62	0	0	0	0	0	0	0	1	0	0	0	0	0	1.88	4.5	372	15						22			0.1	0.4	15.3	8.9	210	107	0.5	136.01					102
2	2074739432	2	53	1	0	0	0	0	0	0	0	0	0	0	0	0	1.83	4.2	189	24	1	106.42	0	0.04	33.5	27		0.5	0.13	0.45	29.7	9.1	151	103	2.01	35		1.2	4		99	13.3	0	0.14	38.5	67			14.79
2	2074829341	2	41	1	0	0	0	0	0	0	0	0	0	0	0	0	1.79	5.2	83	40	0		0	0.04	33.8	31		0.8	0.15	0.55	11.6	10.2	213	102	1.01	81		2.2	7		90	16.9	0	0.18	47.2	47	0	0.16	11.87
2	2074960323	2	54	0	0	0	0	0	0	1	0	0	1	0	0	0
2	2075084647	2	76	1	0	0	0	0	0	0	0	0	0	0	0	0
2	2075152341	2	81	0	0	0	0	0	0	0	0	0	0	0	0	0
2	2075154239	1	46	0	0	0	0	0	0	0	0	0	0	0	0	0
2	2075187181	1	77	1	0	0	0	0	0	0	0	0	0	0	0	0
2	2075188716	2	72	1	0	0	0	0	0	0	0	0	1	0	0	0
2	2075207061	2	60	0	0	0	0	0	0	0	0	0	0	0	0	0
2	2075256677	1	38	1	0	0	0	0	0	0	0	0	0	0	0	0
2	2075270058	2	47	0	0	0	0	0	0	0	0	0	1	0	0	0
2	2075282133	2	72	1	0	0	0	0	0	0	0	0	0	0	0	0
2	2075295047	2	80	1	0	0	1	0	0	0	1	0	0	0	0	0	1.5	3.9	214	10	1	38.12	0	0.11	38.8	17		0.5	0.2	0.5	16.3	9.1	186	105	0.97	74		6.8	10		88	12.1	0	0.28	39.6				13.14
2	2075417270	2	51	0	0	0	0	0	0	0	0	0	0	0	0	0
2	2075488204	1	40	0	0	0	0	0	0	0	0	0	0	0	0	0	1.38	4.7	64	12	0		0	0.05	37.5	18		0.4	0.15	0.88	13	9.8	224	103	0.62			0.6	20		132	14.5	0	0.24	41.8	53	0	0.07	7.2
2	2075629084	1	34	1	0	0	0	0	0	0	0	0	1	0	0	0
2	2075698796	2	53	0	0	0	0	0	0	0	0	0	0	0	0	0
2	2075732464	2	52	1	0	0	0	0	0	0	1	0	0	0	0	0	1.92	4.6	230	22						19		0.5	0.1	0.5	16.6	9.6	226	102	0.9	91.82		1.8	2		227	14.2			42.1				11.04
2	2075898506	2	55	1	0	0	1	0	0	0	0	1	0	0	0	0	1.7	4.6	44	12	1	707.92	0	0.03	35.7	19		0.6	0.16	0.67	12.1	9.7	221	104	0.77			1	22		91	12.7	0	0.21	39.6	78	0	0.06	8
2	2076093867	2	50	0	0	0	0	0	0	0	0	0	1	0	0	0	1.88	4.7	168	20					38.1	25		0.3	0.1	0.5	18.4	9.5	172	107	0.7	99.02		1.4	2		91	14.2			41.8				11.37
2	2076352167	2	56	0	0	0	0	0	0	0	1	0	1	0	0	0
2	2076425723	2	44	0	0	0	0	0	0	0	0	0	0	0	0	0	1.57	4.7	47	9					39.7	18		0.5	0.23	0.85	17.4	9.2	189	103	0.59			0.3	14		105	11.4			36.5	80			6.3
2	2076587395	2	69	1	0	0	0	0	0	0	0	0	0	0	0	0	1.65	4.3	275	24	1	20.98	0	0.05	37.2	26		0.4	0.2	0.4	17.9	9.2	192	104	0.83			3.4	20		139	15.6	0	0.23	47.6	34			14.44
2	2076653075	2	74	0	0	0	0	0	0	0	0	0	1	1	1	0
2	2076862286	2	69	1	0	0	0	0	0	0	0	0	0	1	0	0
2	2076873330	1	69	1	0	0	0	0	0	0	0	0	1	0	0	0
2	2076905004	2	70	0	0	0	0	0	0	0	0	0	0	0	0	0
2	2077042477	1	60	1	0	0	0	0	1	0	0	0	0	0	0	0	1.4	3.5	205	10						14		0.3	0.1	0.4	58	8.9	128	104	3.4	19.54		4.4			242	12			36.6
2	2077169822	2	79	0	0	0	0	0	0	0	0	0	0	0	0	0	1.91	4.4	195	9						13		0.1		0.48	9.4	9.5	215	100	0.73	77		0.5			222	12.2			37
2	2077255603	2	80	0	0	0	0	0	0	0	0	0	0	0	0	0	1.28	4.1	170	17	1		1	11.49	35.6	20		0.4	0.1	0.4	26.1	9.2	216	105	0.8	72.31		3.1	10		117	13.8	0		41.5				10.22
2	2077381370	2	55	1	0	0	0	0	0	0	0	0	0	0	0	0	1.65	4.3	67	29	0		0	0.03	36.2	25		0.2	0.2	0.81	10	9.6	247	104	0.83			8.6	2		193	18.1	0	0.2	52.9	45	0	0.06	8.22
2	2077506005	2	77	1	0	0	1	0	0	0	1	1	0	0	0	0
2	2077516843	2	71	0	0	0	0	0	0	0	0	0	0	0	0	0	1.34	3.9	209	10	1	349.86			49.6	21		0.1	0.1	0.4	17.1	8.8	153	104	0.7	83.29		1.1	7		102	13.3	0	0.39	38				11.01
2	2077546466	2	65	0	0	0	0	0	0	0	0	0	0	0	0	0
2	2077565592	2	39	0	0	0	0	0	0	0	0	0	0	0	0	0
2	2077576700	2	78	1	0	0	0	0	0	1	0	0	1	1	0	0	1.73	4.5	153	19	1	60.06	0	0.12	30.8	26		0.5	0.3	1.1	19.5	9.2	147	103	0.9	88.79		4.2	3		118	14.5	0	0.29	43.2	53			7.42
2	2077623997	2	48	1	0	0	0	0	0	0	0	0	0	0	0	0
2	2077837966	2	71	1	0	0	0	0	0	0	0	1	0	0	0	0	1.57	4.4	245	40	1	33.78	0	0.1	37.6	31		0.2	0.2	0.9	27.1	9.5	174	108	0.97	76		3.9	4		130	13.5	0	0.31	42	26			10.72
2	2077856221	2	61	1	0	0	0	0	0	0	0	0	0	0	0	0	1.63	4.4	229	14	0	6.33	0	0.05	34.5	30		0.3	0.12	0.4	13.6	9.7	192	102	1.07	70		1.2	17		105	14.3	0	0.25	43.6	59			13.04
2	2077918083	2	55	0	0	0	0	0	0	0	1	0	0	0	0	0
2	2077961227	2	39	1	0	0	0	0	0	0	0	0	0	0	0	0	2.09	4.6	205	18	1	258.02	0	0.05	33.2	28		0.6	0.2	0.7	13.1	9.4	165	105	0.91			9.3	1		82	13.5	0	0.27	40.9	69			13.12
2	2078064633	2	76	0	0	0	0	0	0	0	0	0	0	0	0	0	1.47	4.4		9						15		0.2	0.11	0.53	15.2	10.2	292		0.9	61		6.6			128	11.2			34.3	75
2	2078279572	2	57	0	0	0	0	0	0	0	0	0	1	0	0	0	1.63	4.4	227	15	1	41.31	0	0.06	31.6	19		0.1	0.1	0.53	24.1	10.4	214	105	0.71	85		1.3	15		102	14.4	0	0.18	43.4	63	0	0.1	9.21
2	2078302650	2	69	1	0	0	0	0	0	1	0	0	0	0	0	0
2	2078418514	2	61	1	0	0	0	0	0	0	0	0	1	0	0	0	1.64	4.1	141	20	1	304.46	0	0.08	33.5	16		0.5	0.2	0.7	10.8	8.6	158	103	0.8	105.98		4.1			130	15.7	0		45.1	40			9.34
2	2078506121	2	66	0	0	0	0	0	0	0	0	0	1	0	1	0	1.39	4.6	68	21	0		0	0.03	38.2	30		0.4	0.13	0.77	15.5	9.2	175	103	0.76	76		1.5			118	12.8	0	0.3	37.1		0	0.09
2	2078560056	2	54	1	0	0	0	0	0	0	0	0	0	0	0	0
2	2078764684	1	57	0	0	1	0	1	0	1	0	0	1	0	1	0
2	2078849045	2	0	0	0	0	0	0	0	0	0	0	1	0	0	0
2	2079029421	1	63	1	0	0	0	0	0	0	0	0	0	0	0	0
2	2079137935	1	67	1	0	0	0	0	0	1	0	0	0	0	0	0	1.62	4.7	153	36						28		0.6	0.2	0.8	14.2	9.7	183	102	0.7	119.56		2.7	6		146	15.3			42	38			10.93
2	2079655527	2	50	1	0	0	0	0	0	0	0	0	0	0	0	0
2	2079741042	2	67	0	0	1	0	0	0	0	1	1	0	0	0	1	1.69	4.4	82	11	0		0	0.07	35.6	21		0.6		0.37	18.7	9.4	243	107	0.81	71		8.1	14		106	13.3	0	0.22	38.9	49	0	0.07	10.71
2	2079925742	2	52	1	0	0	0	0	0	0	0	0	1	0	0	0	1.92	4.6	141	34						24		0.6	0.1	0.4	16.8	9.4	214	106	0.8	109.05		8	3		99	14.3			42				12.35
2	2079989313	2	76	0	0	0	0	0	0	0	0	0	0	0	0	0
2	2080059287	2	61	1	0	0	0	0	0	0	0	0	0	0	0	0
2	2080319416	1	0	1	0	0	0	0	0	0	0	0	0	0	0	0
2	2080447509	1	50	1	0	0	0	0	0	0	0	0	0	0	0	0	1.6	4	282	7	1	12.22	0	0.04	39.8	15		0.4			36	8.1	191	110	4.6	14.63		8.1	24		86	9.4	0	0.35	29.6				23.99
2	2080451180	1	67	1	0	0	0	0	0	0	0	0	0	0	0	0	1.52	4.7	169	17					36	21		0.7		0.3	15.7	9.3	195	100	0.9	85.08		4.5	1		162	16.3			47.9				9.82
2	2080777972	1	53	1	0	0	0	0	0	0	0	0	0	0	0	0	1.5	4.5	147	16						17		0.6		0.4	16.6	9.6	211	102	1	88.14		8.9	3		334	14			41				12.28
2	2080780351	1	55	1	0	0	0	0	0	0	0	1	1	1	0	0	1.92	4.6	152	22	0	3.34	0	0.07	37.8	20		0.9	0.4	1.2	12.8	9.1	167	102	0.99	78		3.4	1		96	14.7	0	0.27	43.9	39			11.05
2	2080874841	1	56	1	0	0	0	0	0	0	0	0	1	0	0	0
2	2081114287	2	57	0	0	0	0	0	0	0	0	0	0	0	0	0
2	2081128667	2	65	1	0	0	0	0	0	0	1	0	0	0	0	0	1.34	4.3	204	8					37.8	21		0.1	0.2	0.6	16.4	9.3	186	105	1.1	71.4		3.4	4		102	13.7			42.9				15.13
2	2081185400	2	67	0	0	0	0	0	0	0	0	0	0	0	0	0	1.88	4.5	84	10						22		0.4		0.3	10.4	9.4	189	106	0.6	108.06		1.1	12		95	12.2			37.1				7.61
2	2081283995	1	44	0	0	0	0	0	0	0	0	0	0	0	0	0	1.75	4.2	198	9						16		0.2	0.2	0.6	14.2	8.5	151	107	0.7	105.24		3.3			88	12.9			37.5	47
2	2081364498	2	56	0	0	0	0	0	0	0	0	0	0	0	1	0
2	2081654108	2	52	1	0	0	0	0	0	0	0	0	0	0	0	0
2	2081748979	2	64	1	0	0	1	0	0	1	0	0	0	0	0	0	1.63	4.4	58	23	1	49.17	0	0.06	33.9	17		0.3	0.1	0.42	20.2	9.9	163	103	1.1	67		2.8	10		141	13.5	0	0.18	38.5	45	0	0.16	10.52
2	2081802305	1	51	1	0	0	0	0	0	0	0	0	0	0	0	0	1.88	4.7	176	26	0	5.2	0	0.2	31.8	25		1	0.1	0.5	14.8	9.6	256	102	0.8	116.7		6.1			100	14.9	1		43.8				12.84
2	2081835814	2	68	1	0	0	0	0	0	0	0	0	0	0	0	0
2	2081883299	2	67	0	0	0	0	0	0	1	0	0	0	0	0	0	1.73	4.5	63	23	1	14.64	0	0.06	31.5	18		0.3		0.25	16.2	9.6	151	101	0.61			0.6	27		65	11.6	0	0.19	33.3	41	0	0.17	11.82
2	2081891480	2	62	0	0	0	0	0	0	1	0	0	0	0	0	0	1.39	4.3	76	13	1	161.29	0	0.05	30.8	18		0.7		0.45	13.5	9.6	171	105	0.73	81		1.5	20		176	13.3	0	0.19	41.5	49	0	0.05	10.64
2	2081910046	2	57	1	0	0	0	0	0	0	0	1	0	0	0	0
2	2082057192	2	81	0	0	0	0	0	0	0	0	0	0	0	0	0	1.69	4.4	155	20					33.3	23		0.1	0.1	0.4	32.1	9.1	344	102	0.7	88.26		0.2			142	12.3			35.8				13.99
2	2082076400	1	89	0	0	0	0	0	0	0	0	0	0	0	0	0
2	2082113075	2	67	0	0	0	0	0	0	0	0	0	0	0	0	0	1.67	4.5	166	13						24		0.5	0.1	0.3	10.4	8.5	185	105	0.6	117.18		3	4		113	13.7			39.3				7.06
2	2082135138	1	52	0	0	0	0	0	0	0	0	0	0	0	0	0
2	2082137132	2	53	1	0	0	0	0	0	0	0	0	1	0	0	0	1.38	4.7	109	15					33.1	18		0.1	0.2	0.8	10.1	9.3	195	101	0.7	134.19		1.7	12		109	14.5			39.9				10.94
2	2082140691	2	52	1	0	0	0	0	0	0	0	0	1	0	1	0
2	2082145988	1	65	1	0	0	0	0	0	0	0	0	0	0	0	0
2	2082160963	2	61	0	0	0	0	0	0	0	0	0	0	0	0	0
2	2082171963	2	60	1	0	0	0	0	0	0	0	0	0	0	0	0	1.56	5	150	33						28		0.3	0.2	0.6	14.4	9.3	206	103	0.8	112.91		1.9	19		99	15.4			41.7				9.51
2	2082227387	1	51	1	0	0	0	0	0	0	0	0	0	0	0	0
2	2082231052	2	65	1	0	0	0	0	0	0	0	0	0	0	0	0	1.71	4.1	179	17	0	3.74	0	0.09	31.9	29		1.3	0.2	0.6	14.6	8.9	154	101	0.9	93.31		3	4		97	13.1	1	1129.55	39	53			12.11
2	2082291734	2	45	1	0	0	0	0	0	0	0	0	0	0	0	0
2	2082314118	2	26	0	0	0	0	0	0	0	0	0	0	0	0	0	1.67	4.5	110	9	1	231.5	0	0.05	39.3	20		0.7	0.1	0.4	15.7	9.1	149	103	0.7	107.51		6	4		84	9.8	0	0.35	30.7	65			13.13
2	2082335417	1	75	1	0	0	0	0	0	0	0	0	0	0	0	0	1.28	4.1	150	12						16		0.8	0.2	0.5	17.4	9.4	163	99	1	74.83		1.5	5		481	14			41				17.26
2	2082380624	2	71	1	0	0	0	0	0	0	0	0	1	0	0	1
2	2082396061	2	43	1	0	0	0	0	0	0	0	0	0	0	0	0
2	2082491597	2	61	0	0	0	0	0	0	0	0	0	0	0	0	0	1.32	4.1	107	12						18		0.6	0.1	0.5	20.2	9.4	183	107	0.9	64.34		6.2	12		103	13.4			37.4				13.19
2	2082529119	2	49	1	0	0	0	0	0	0	0	0	0	0	0	0
2	2082566694	2	72	1	0	0	0	0	0	0	0	0	0	0	0	0	1.48	4.3	189	32	1	28.75	0	0.11	37.1	36		0.4	0.2	0.6	20.6	9.1	161	102	1.1	73.79		0.9			87	13.6	0		41				17.87
2	2082603129	2	68	1	0	0	0	0	0	0	0	0	0	0	0	0	1.58	4.1	133	9	0	0.24	0	0.06	35.1	18		0.1	0.3	0.8	11.4	9.5	154	108	1	80.84		6.4			98	13.6	0		40.5				9.26
2	2082706302	2	66	0	0	0	0	0	0	0	0	0	0	0	0	0	1.13	4.4	261	22	1	13.35	0	0.14	38	28		0.3		0.3	18	9.4	140	105	0.7	84.78		1.6			92	13	0		40.1				12.81
2	2082812468	2	78	1	0	0	0	0	0	0	0	0	0	0	0	0
2	2082858892	2	52	0	0	0	0	0	0	0	0	0	0	0	0	0
2	2082888911	1	65	1	0	0	0	0	0	0	0	0	0	0	0	0	1.55	4.5	65	22	1	34.4	0	0.03	43.2	25		0.3	0.27	1.02	11	9.5	179	102	0.86	89		2.4	5		136	16.1	0	0.21	48.6	48	0	0.06	8.16
2	2082889415	2	66	0	0	0	0	0	0	0	0	0	0	0	0	0	1.35	4.2	133	11	1		0	0.06	33.5	18		0.3	0.1	0.5	10.7	9.2	208	104	0.2	338.37		1.9			99	12.5	0		38.7				9.5
2	2082976502	2	77	1	0	0	0	0	0	0	0	0	0	0	0	0
2	2082982980	1	62	1	0	0	0	0	0	0	0	0	1	0	0	0	1.5	4.8	136	20						24		0.8	0.2	0.6	22.9	9.5	230	104	0.7	119.48		8.6	14		148	13.4			40.2				22.86
2	2083021628	2	52	1	0	0	0	0	0	0	0	0	0	0	0	0	1.52	4.4	140	12	0	0.1	0	0.12	39.8	13		0.3	0.2	0.8	12.7	8.9	231	105	0.9	97.94		1			145	12.4	0		36.7				13.6
2	2083040485	2	49	0	0	0	0	0	0	0	0	0	0	0	0	0	1.32	4.5	108	16						21		0.2	0.2	0.6	14.3	9.5	206	103	0.6	108.74		2.1			94	12.6			37.3				9.3
2	2083104869	1	59	0	0	0	0	0	0	0	0	0	0	0	0	0	1.11	4.2	311	30	1				39.4	45		0.1	0.1	0.4	8.3	8.7	198	103	0.6	110.88		1.7			104	9.4	0		29
2	2083108640	2	66	0	0	0	0	0	0	0	0	0	0	0	0	0
2	2083108742	2	54	1	0	0	0	0	0	0	0	0	0	0	0	0
2	2083126649	1	52	1	0	0	0	0	0	0	0	0	0	0	0	0	1.6	4.8	107	36						38		0.7	0.1	0.7	10.3	9.5	224	103	0.9	90.68		2.7	2		109	13.4			39.1				13.9
2	2083140637	2	68	0	0	0	0	0	0	0	0	0	0	0	0	0	1.5	4.2	179	10					30.9	18		0.3	0.2	0.7	17.4	9.5	194	110	0.9	69.74		2	8		124	12			34.4				10.2
2	2083155837	1	29	1	0	0	0	0	0	0	0	0	0	0	0	0	1.72	5	185	31					44.9	34		0.2	0.3	0.9	9.1	9.7	165	101	0.6	172.62		0.3	1		82	16.3			46.4
2	2083185244	1	55	1	0	0	0	0	0	0	0	0	0	0	0	0	1.55	4.8	119	42					41.3	21		0.3	0.2	0.8	11.9	9.4	219	104	1	81.51		4			98	15			45.3				17.16
2	2083187983	2	66	1	0	0	0	0	0	0	0	0	0	0	0	0
2	2083255491	1	48	1	0	0	0	0	0	0	0	0	0	0	0	0
2	2083270155	2	50	1	0	0	0	0	0	0	0	0	0	0	0	0
2	2083280872	2	68	0	0	0	0	0	0	0	0	0	0	1	0	0	1.33	3.6	109	40	0		0	0.05	35.1	24		0.5	0.2	1	27.1	8.8	147	108	1.11	49		1.9	14	37		10	0	0.17	30		0	0.08
2	2083347823	2	42	0	0	0	0	0	0	0	0	0	0	0	0	0	1.58	4.9	46	13	1		0	0.09	37.4	20		0.9	0.11	0.47	13.4	9.7	180	102	0.61			3.8	19		100	11.3	0	0.19	34.3	78	0	0.16	7.32
2	2083380608	2	46	1	0	0	0	0	0	0	0	0	0	0	0	0	1.63	4.4	202	31					32.9	34		0.6	0.2	0.8	14	9.3	191	104	0.7	128.48		0.9	9		101	16.1			45				13.25
2	2083391672	2	42	0	0	0	0	0	0	0	0	0	1	0	0	0	1.66	4.8	130	6						17		0.5	0.3	1	7.4	9.4	190	105	0.5	154.45		2.1			79	12.3			38.6	67
2	2083445666	2	58	0	0	0	0	0	0	0	0	0	0	0	0	0
2	2083503684	1	78	0	0	0	0	0	0	0	0	0	0	0	0	0
2	2083516014	2	50	0	0	0	0	0	0	0	0	0	0	0	0	0
2	2083544962	2	52	1	0	0	0	0	0	0	0	0	0	0	0	0	1.42	4.4	197	30						27		0.5	0.3	1.1	11.6	9.1	156	104	0.9	97.94		0.8	1		95	15.3			44.9				10.17
2	2083563671	2	53	1	0	0	0	0	0	0	0	0	0	0	0	0
2	2083592274	2	70	0	0	0	0	0	0	0	0	0	1	0	0	0	1.37	4.1	220	30	0	0	0	0.06	35.9	31		0.2	0.1	0.4	14.5	9.2	213	104	0.8	75.37		2.5	28		86	12.4	0		36.1				16.36
2	2083651628	1	84	0	0	0	0	0	0	0	0	0	0	0	0	0	1.52	4.4	206	17	1	356.6	0	0.06	37.6	24		0.4	0.1	0.6	21.7	9.5	216	103	0.8	70.59		1	11		75	12.8	0	0.39	39.1	96			12.07
2	2083668038	2	53	1	0	0	0	0	0	0	0	0	0	0	0	0	1.41	4.1	154	12						16		0.6	0.1	0.4	9.5	9	204	107	0.8	101.59		4.2	3		94	15			43.9				10.96
2	2083671315	2	62	1	0	0	0	0	0	0	0	0	0	0	0	0
2	2083695583	1	46	1	0	0	0	0	0	0	0	0	1	0	0	0
2	2083703015	1	33	0	0	0	0	0	0	0	0	0	0	0	0	0	1.59	4.3	84	15					38.2	16		0.2	0.2	0.6	12.9	9.3	170	108	0.6	122.37		2			92	9.6			30.2				9.98
2	2083703160	2	80	1	0	0	0	0	0	0	0	0	0	0	0	0	1.21	4	145	37	1	857.97	0	0.07	42.7	32		0.5	0.2	0.8	18.1	9	168	103	1.1	70.68		5.2	3		119	15	0		42.9				12.09
2	2083706625	2	57	0	0	0	0	0	0	0	0	0	0	0	0	0
2	2084051267	2	48	0	0	0	0	0	0	0	0	0	0	0	0	0
2	2084118918	2	42	0	0	0	0	0	0	0	0	0	0	0	0	0	1.52	4.4	145	15	1	51.29	0	0.09	36.1	16		0.7	0.2	0.5	14.9	8.9	214	103	0.81	77		1.8	9		84	13.9	0	0.2	42.3	49			9.83
2	2084550032	2	59	0	0	0	0	0	0	1	0	0	0	0	1	0	1.43	4	157	13	1	44.5	0	0.08	33	14		0.5	0.2	0.7	16	9	232	102	0.5	125.49		2.9	28		385	12.9	0	0.37	38.5	51			10.49
2	2084553200	2	38	1	0	0	0	0	0	0	0	0	0	0	0	0	1.85	5	74	59	1		0	0.04	35.7	56		0.3	0.14	0.68	11.5	10	246	104	0.82			1.8	6		103	16	0	0.22	47.1	58	0	0.06	12.25
2	2084616563	2	61	1	0	0	0	0	0	0	0	0	0	0	0	0	1.63	4.4	140	17	0		0	0.05	29.3	21		0.6	0.13	0.61	17.6	9.6	227	105	0.89	87		4.6	4		112	15.3	0	0.19	45.1	55	0	0.17	9.15
2	2084634392	2	50	0	0	0	0	0	0	0	0	0	0	0	0	0
2	2084676412	2	68	0	0	0	0	0	0	0	0	0	0	0	0	0
2	2084704854	2	73	0	1	0	0	0	0	0	1	0	1	1	1	0
2	2084844122	2	56	0	0	0	0	0	0	0	0	0	0	0	0	0	1.3	4.3	112	12					35.7	20		1.3	0.1	0.57	15.3	8.8	170	104	0.51			1.7			94	13.3			40.2	49
2	2085452256	2	42	1	0	0	0	0	0	0	0	0	0	0	0	0	1.84	4.6	96	17	1	464.67	0	0.04	36.4	30		0.2		0.37	16.3	9.3	217	105	0.89			2	2		113	15.5	0	0.16	45.6	44	0	0.07	7.74
2	2085576314	2	56	1	0	0	0	0	0	0	0	0	0	0	0	0	1.31	4.2	136	65	0	6.52	0	0.09	38.1	35		0.9	0.1	0.5	14.1	7.6	273	103	1.19	63		3.4	9		138	14.6	1	2805.9	42	58			15.2
2	2085695992	1	43	0	0	0	0	0	0	0	0	0	0	0	0	0	1.44	4.6	62	9	1	188.3	0	0.12	34.9	14		0.4	0.17	0.63	13.1	9.9	238	104	0.72	88		4.8	14		107	13.4	0	0.18	39	51	0	0.12	6.1
2	2085864821	2	75	0	0	0	0	0	0	0	0	0	0	1	0	0	1.67	4.5	212	15	1	16.86	0	0.07	39	16		0.5	0.1	0.4	12.5	9.9	155	104	0.54			1.7	15		135	13.3	0	0.25	38.8	38			8.59
2	2085938214	2	74	0	0	0	0	0	0	1	0	0	1	0	0	0	1.41	4.1	137	9					35.2	16		0.4	0.1	0.4	19.6	9	157	105	0.9	65.9		4.8	8		55	12.1			37.2				11.97
2	2086225739	2	49	0	0	0	0	0	0	0	0	0	0	0	0	0
2	2086308941	2	78	0	0	0	0	1	0	0	0	0	1	0	0	0	1.63	4.4	95	35	1		0	0.08	42.6	42		0.5		0.45	27.6	9.4	149	105	0.88	62		3.7	8		105	11.9	0	0.21	36.2	48	0	0.08	14.05
2	2086453980	2	76	0	0	0	0	0	0	0	1	1	0	0	0	0	1.76	4.4	372	65	1	23.07	0	0.04	32	55		0.3	0.1	0.4	17.1	9	192	108	0.8	72.04		4.3	5		101	11.5	0	0.34	35.3	44			11.91
2	2086514157	2	51	0	0	0	0	0	0	0	0	0	0	0	0	0	1.32	4.5	402	11					32.5	15		0.2	0.2	0.5	16.3	9.7	200	102	0.8	85.27		1.1	11		177	15.3			45.2				9.61
2	2086929159	1	53	0	0	0	0	0	0	0	0	0	0	0	0	0	1.3	4.3	35	13	1		0	0.04	35.9	19		0.5	0.15	0.52	16.8	8.9	156	103	0.64			1.7	23		104	9.5	0	0.2	30.3	51	0	0.11	6.39
2	2087134007	2	72	0	1	1	0	0	1	0	1	1	0	0	0	0
2	2087473086	2	58	0	0	0	0	0	0	0	0	0	0	0	0	0	1.45	4.5	217	24					34.4	23		0.4	0.2	0.6	14.8	9.6	214	103	0.6	107.07		1.6	21		96	13			39.8				10.13
2	2087546825	2	55	1	0	0	0	0	0	0	0	0	0	0	0	0		4.4	108	21	1	21.84	0	0.07	42.6	31		0.3	0.24	1.39	10.2	9.3	172	106	0.73			1.6	4	33	90	16.1	0	0.17	46.2	46			9.59
2	2087555305	2	42	0	0	0	0	0	0	0	0	0	0	0	0	0	1.87	4.3	151	8						12		0.6	0.2	0.5	14	9.2	183	104	0.8	81.26		2.9	3		94	12.5			36.8				9.66
2	2087661585	2	68	0	0	0	0	0	0	0	0	0	0	0	0	0	1.12	3.8	160	59	0	1.01			41.4	67		0.5	0.2	0.5	20.9	9.1	167	105	0.7	88.45		3.1			91	11	0	0.24	34.1
2	2087740403	1	70	1	0	0	0	0	0	0	0	0	0	0	0	0	1.47	4.4	246	17	0	0.99	0	0.06	38.9	20		0.1	0.1	0.5	14.5	9.5	223	102	1	82.3		1	1		91	15.2	0	0.29	46.7	52			16.21
2	2087932612	2	83	1	0	0	0	0	0	0	0	0	0	0	0	0	1.45	4.5	238	7	0		0	0.2	33.9	20		0.4	0.12	0.45	22	9.6	207	106	1.21	57		2	14		102	12.9	0	0.32	38	52			17.99
2	2088085806	1	81	0	0	0	0	0	0	0	0	0	0	0	0	0	1.47	4.4	170	40	0	0.9	0	0.14	35.3	48		1	0.2	0.7	12.3	9.5	224	101	0.8	75.34		3	20		81	14.6	0		45.1				11.9
2	2088205996	2	71	1	0	0	0	0	0	0	0	0	0	0	0	0	1.33	4.4	246	30					30.5	27		0.8	0.2	0.5	16.2	9.7	222	103	0.8	104.29		6.8	4		94	14.8			43.8				11.53
2	2088214640	1	83	1	0	0	1	0	0	0	0	1	0	0	0	1
2	2088317000	2	74	0	0	0	0	0	0	0	0	0	0	0	0	0	1.7	4.6	59	27	0	8.13	0	0.06	33.1	35		0.3	0.18	0.61	12.2	9.4	151	106	0.71	80		3.8	3		163	12.6	0	0.21	36.5	57	0	0.1	9.07
2	2088369145	2	50	0	0	0	0	0	0	0	0	0	0	0	0	0	2	4	165	6						18		0.5	0.2	0.7	17.8	9	219	108	1	60.38		2.8	6		106	12.1			35.6	50			17.13
2	2088596348	1	46	1	0	0	0	0	0	0	0	0	0	0	0	0	2.26	4.3	230	18					34.7	17		0.5	0.1	0.4	12.7	9.2	187	104	0.7	124.91		1.8	1		364	15.5			47.1				13.3
2	2088665439	2	63	0	0	0	0	0	0	0	0	0	0	0	0	0
2	2088804259	1	30	0	0	0	0	0	0	0	0	0	0	0	0	0
2	2088843459	1	55	0	0	0	0	0	0	0	0	0	0	0	0	0
2	2088854598	1	32	1	0	0	0	0	0	0	0	0	0	0	0	0
2	2088854786	2	67	0	0	0	0	0	0	0	0	0	0	0	0	0	1.36	4.5	189	33	0	5.11	0	0.06	34.8	30		0.4	0.2	0.5	10.4	9.8	208	98	0.8	74.96		0.6			107	14.9	0		43
2	2088882573	2	74	1	0	0	0	0	0	0	0	0	0	0	0	0	1.48	4.3	272	17	1	27.75	0	0.05	34.7	18		0.1	0.5	1.8	15.8	9.4	172	102	0.9	83.38		0.8	9		216	16.9	0		50				11.02
2	2088941412	1	70	0	0	0	0	0	0	0	0	0	0	0	0	0
2	2088985433	1	70	1	0	0	0	0	0	0	0	0	0	0	0	0	1.52	4.1	193	9					36.9	15		0.3	0.2	1.1	13.9	9.3	214	104	0.9	91		1.1	7		91	15.3			46.2				14.84
2	2089056687	2	66	1	0	0	0	0	0	0	0	0	0	0	0	0	1.4	4.2	241	22	0	0	0	0.05	41.7	21		0.7	0.1	0.4	17.4	9.6	167	101	1			1.2				15	1		44.5
2	2089062516	2	35	1	0	0	0	0	0	0	0	0	0	0	0	0	1.88	4.5	172	24					35.4	18		0.3	0.2	1	9.5	9.4	181	103	0.7	136.4		1			181	16			44.2				13.47
2	2089066436	2	66	0	0	0	0	0	0	0	0	0	0	0	0	0
2	2089116808	2	71	0	0	0	0	0	0	0	0	0	0	0	0	0	1.7	4.6	156	16	1	50.19	0	0.04	34.8	20		0.3		0.3	11	10	271	102	0.55			1.4	33		113	13.2	0	0.16	38	51			5.47
2	2089118362	2	28	0	0	0	0	0	0	0	0	0	1	0	0	0
2	2089203618	1	57	1	0	0	0	0	0	0	0	0	0	0	0	0
2	2089212151	2	60	1	0	0	0	0	0	0	0	0	0	0	0	0	1.72	4.3	136	17					32.9	25		0.6	0.1	0.5	19.6	9.1	235	104	0.8	103.31		1.1	1		111	14.7			45.7				11.84
2	2089221229	2	42	1	0	0	0	0	0	0	0	0	0	0	0	0	2	4.8	207	28					33.2	17		0.5	0.2	0.5	7.8	9.4	212	105	0.8	119.55		2.5	1		101	15.4			45.7				13.31
2	2089282996	2	73	0	0	0	0	0	0	0	0	0	0	0	0	0	1.76	4.4	206	12	0	0.23	0	0.08	31.6	18		0.5		0.3	24.2	9.1	256	103	0.9	69.68		1			107	14.1	0		42.6
2	2089298384	1	72	1	0	0	0	0	0	0	0	0	0	0	0	0	1.15	3.8	208	17						20		0.6	0.2	0.6	12.7	8.8	152	102	0.9	91.42		1.2	26		169	14.4			40.9				8.22
2	2089310275	2	51	1	0	0	0	0	0	0	0	0	0	0	0	0	1.37	4.1	197	9	1	49.6	0	0.15	35.7	22		0.1	0.1	0.3	9.3	9.1	168	102	0.8	114.93		0.6	11		123	11.1	0		36.6				17.43
2	2089367438	2	41	1	0	0	0	0	0	0	0	0	0	0	0	0
2	2089370308	1	44	1	0	0	0	0	0	0	0	0	0	0	0	0
2	2089377383	2	64	0	0	0	0	0	0	0	0	0	0	0	0	0	1.68	4.7	281	14					33.2	20		0.6	0.1	0.6	11.4	9.3	237	104	0.7	91.04		2	31		113	13.6			40.1				8.4
2	2089382138	1	78	1	0	0	0	0	0	0	0	0	0	0	0	0
2	2089383167	2	32	0	0	0	0	0	0	0	0	0	0	0	0	0	1.54	4	222	19					30.8	24		0.4	0.1	0.3	11.1	8.8	147	102	0.7	103.07		1.8	26		89	14.5			43.6				8.88
2	2089390183	1	67	1	0	0	0	0	0	0	0	0	0	0	0	0	1.46	4.1	197	11					44.6	19		0.5	0.1	0.4	14.4	9.4	173	106	1.1	74.88		2	5		106	13.5			39.6				32.03
2	2089418181	2	57	0	0	0	0	0	0	0	0	0	0	0	0	0
2	2089421214	2	48	1	0	0	0	0	0	0	0	0	0	0	0	0
2	2089431244	2	52	0	0	0	0	0	0	0	0	0	0	0	0	0	1.61	4.5	318	5					43.2	18		0.3	0.2	0.6	15.1	9.3	221	103	0.7	94.96		2	5		113	13.7			42.2				8.56
2	2089439700	2	74	0	0	0	0	0	0	0	0	0	0	0	0	0	1.27	4.2	290						36.7	49		0.4	0.2	0.7	10.1	9.3	241	105	0.9	66.76		3.3	8		107	14.8			43.7				11.72
2	2089456196	2	59	1	0	0	0	0	0	0	0	0	0	0	0	0	1.87	4.3	159	11					30.2	15		0.2	0.2	0.5	21.6	8.9	166	105	0.9	92.99		4.3			105	16.2			47.6				12.53
2	2089456787	1	24	0	0	0	0	0	0	0	0	0	0	0	0	0	1.43	4.3	137	8					37.5	14		0.4	0.2	0.5	9	8.8	161	105	0.6	121.17		2.7			91	13.1			39.8				5.05
2	2089490079	1	53	1	0	0	0	0	0	0	0	0	0	0	0	0
2	2089493367	2	53	0	0	0	0	0	0	0	0	0	0	0	0	0	1.65	4.3	204	11					33	16		0.2	0.1	0.4	13.6	9.2	199	104	0.6	120.36		1.5	3		95	13.4			39.7				7.35
2	2089493701	1	41	1	0	0	0	0	0	0	0	0	0	0	0	0	1.31	4.2	199	9					38.9	19		0.1	0.2	0.5	12.7	8.6	157	106	0.8	108.52		1.1	5		91	13.7			42.3				10.74
2	2089504484	2	53	1	0	0	0	0	0	0	0	0	0	0	0	0	1.83	4.4	201	20						19		0.4	0.2	0.6	12.2	8.8	171	107	1.1	74.42		1.4	1		94	15.2			45.1				24.11
2	2089525185	2	67	0	0	0	0	0	0	0	0	0	0	0	0	0
2	2089583823	2	58	0	0	0	0	0	0	0	0	0	0	0	0	0
2	2089599833	2	77	0	0	0	0	0	0	0	0	0	0	0	0	0	1.31	3.8	138	12						20		0.5		0.4	17.5	8.7	231	105	0.7	84.84		2.1	8		120	11.9			35.5				10.7
2	2089630698	2	65	0	0	0	0	0	0	0	0	0	0	0	0	0	1.64	4.6	155	17					34.8	22		0.5		0.4	17.8	9.1	247	105	0.9	64.31		3.6	7		104	12.3			36.6				11.82
2	2089638213	2	55	1	0	0	0	0	0	0	0	0	0	0	0	0	1.12	3.7	151	22					40.7	25		0.5	0.1	0.5	16.3	9	139	103	0.8			7.7	8			12.7			37.5	41
2	2089638271	1	53	0	0	0	0	0	0	0	0	0	0	0	0	0
2	2089687828	2	65	0	0	0	0	0	0	0	0	0	0	0	0	0	1.72	4.3	223	18					30.4	23		0.4	0.1	0.4	17.7	8.9	149	102	0.6	100.8		3.4	5		114	11.5			33.8				10.51
2	2089696557	1	36	1	0	0	0	0	0	0	0	0	0	0	0	0	1.61	4.5	202	25					36.4	22		0.2	0.3	1	9.6	9.3	177	103	0.9	98.94		1.8	1		120	15.1			45.4				11.86
2	2089716557	2	60	1	0	0	0	0	0	0	0	0	0	0	0	0	1.79	4.3	202	30					32.6	27		0.2	0.2	1	15.4	8.8	179	104	0.8	112.91		1	3		95	15.4			43.9				9.47
2	2089744539	2	47	1	0	0	0	0	0	0	0	0	0	0	0	0	1.74	4.7	203	24					37.8	25		0.5	0.1	0.4	13.3	9.4	208	104	1.4	58.7		0.2	1		110	16.5			48.5				23.39
2	2089807403	1	62	1	0	0	0	0	0	0	0	0	0	0	0	0
2	2089830086	2	68	0	0	0	0	0	0	0	0	0	1	0	1	0
2	2089838403	2	60	0	0	0	0	0	0	0	0	0	0	0	0	0
2	2089840500	2	47	1	0	0	0	0	0	0	0	0	0	0	0	0	1.74	4.7	175	25	0	7.5	0	0.05	37.3	20		0.4	0.1	0.3	20.2	9.3	233	105	1.14	69		2	8		105	13.9	0	0.36	40.1	32			14.52
2	2089889676	2	60	1	0	0	0	0	0	0	0	0	0	1	1	0
2	2089904999	2	41	1	0	0	0	0	1	0	0	0	0	1	0	0	1.36	4.5	40	11	1	148.77	0	0.08	40.3	16		0.6	0.23	0.58	61.6	9	163	91	15.26	4		2.8	21		73	15.8	0	0.21	45.1	45	0	0.13	20.03
2	2089947183	1	56	1	0	0	0	0	0	0	0	0	0	0	0	0
2	2089947277	2	65	0	0	0	0	0	0	0	0	0	0	0	0	0
2	2089947460	2	35	1	0	0	0	0	0	0	0	0	1	0	0	0	1.79	5	214	43	0	0.8	0	0.22	37.3	28		0.5	0.2	0.6	12.6	9.7	212	101	0.8	116.92		2.7	1		77	17.4	1	2127.6	50.4	45			18.64
2	2089960276	1	73	1	0	0	1	0	0	1	1	1	1	1	1	0	1.06	3.7	144	35	1	59.89	0	0.07	36.4	46		0.4	0.19	0.6	16.7	9.1	146	106	1.32	53		2.3		175		13.5	0	0.22	39.4		0	0.34
2	2089992124	2	48	0	0	0	0	0	0	0	0	0	0	0	0	0
2	2090050504	2	58	1	0	0	0	0	0	0	0	0	0	0	0	0	1.87	4.3	249	25	0	0.36	0	0.05	35.1	27		0.3	0.3	0.9	16.1	9	175	104	0.8	113.69		1.1	1		122	17.3	0	0.43	52.6	52			15.33
2	2090050742	2	52	1	0	0	0	0	0	0	0	0	0	0	0	0	2.05	4.5	237	16					36.1	15		0.3	0.1	0.4	20	8.8	177	105	1	88.49		6.1	9		100	14			40.9				9.82
2	2090121640	2	45	1	0	0	0	0	0	0	0	0	0	0	0	0	1.78	4.8	167	31	1	11.46	0	0.07	31.6	24		0.5	0.1	0.5	10.5	9.9	222	98	0.8	114.4		0.8	1		251	16.2	0	0.23	48.4	55			12.34
2	2090126751	2	52	0	0	0	0	0	0	0	0	0	0	0	0	0
2	2090198527	2	72	1	0	0	0	0	0	0	0	0	0	0	0	0
2	2090238371	2	57	0	0	0	0	0	0	0	0	0	0	0	0	0	1.85	4.8	230	15	1	23.45	0	0.05	31.5	17		0.4	0.14	0.56	14.1	9.5	186	106	0.64			1.5	7		93	14.4	0	0.23	41.9	51			9.54
2	2090406614	2	51	1	0	0	0	0	0	0	0	0	0	0	0	0
2	2090440499	1	43	0	0	0	0	0	0	0	0	0	1	0	0	0
2	2090532735	2	50	1	0	0	0	0	0	0	0	0	0	0	0	0	1.83	4.4	164	14	1	21.78	0	0.06	36	22		0.6	0.2	0.6	14.7	9.2	200	103	1.1	77.75		0.8	4		166	14.3	0	0.38	42.8	52			14.32
2	2090554174	2	69	0	0	0	0	0	0	0	0	0	0	0	0	0	1.74	4	249	12	1	90.67	0	0.22	29.6	17		0.6	0.2	0.8	17.8	9.3	212	105	0.9	69.54		4.8	8		123	12.1	0	0.33	37.1	50			11.24
2	2090562454	2	31	1	0	0	0	0	0	0	0	0	0	0	0	0																																	20.92
2	2090616515	1	77	0	0	0	0	0	0	0	0	0	0	0	0	0	1.46	4.1	200	18	0	0.35	0	0.05	34.3	29		0.5	0.3	0.7	27.6	8.9	168	102	0.9	68.93		1.3	9		88	12.9	0	0.3	39.9	45			17.55
2	2090640504	2	57	0	0	0	0	0	0	0	0	0	0	0	0	0	1.88	4.5	236	7	0	4.54	0	0.04	30	21		0.5	0.1	0.4	14.1	8.8	221	103	0.5	129.18		3.3	16		80	12.7	0	0.33	39.1	66			10.21
2	2090729518	2	57	0	0	0	0	0	0	0	0	0	0	0	0	0
2	2090883138	2	73	1	0	0	0	0	0	0	0	1	0	0	0	0
2	2091042498	2	40	1	0	0	0	0	0	0	0	0	0	0	0	0	1.64	4.6	48	24	1	28.13	0	0.1	35.5	25		1	0.12	0.46	16.1	9.6	215	103	1.07	77		3	6		92	14.3	0	0.19	43.6	49	0	0.09	10.56
2	2091568724	2	82	0	0	0	0	0	0	0	1	1	0	0	0	0
2	2092129979	2	66	0	0	0	0	0	0	0	0	0	0	0	0	0
2	2092348896	2	81	1	0	0	0	0	0	0	0	0	0	0	0	0	1.78	4.1	208	13	1	29.48	0	0.04	39.5	27		0.4	0.2	0.7	12.5	8.6	164	98	0.6	151.95		1.3	3		108	15.3	0	0.28	45.6	64			8.82
2	2092404109	2	71	0	0	0	0	0	0	0	0	0	0	0	0	0
2	2092440210	2	53	0	0	0	0	0	0	0	0	0	0	0	0	0	1.57	4.4	118	11	1	18.8	0	0.07	33.1	17		0.9	0.3	0.9	13.4	9.1	215	105	0.6	113.32		4.6	9		95	13.2	0	0.34	39.7	68			5.22
2	2092788693	2	69	0	0	0	0	0	0	0	0	0	0	0	0	0
2	2092948911	2	52	0	0	0	0	0	0	0	0	0	0	0	0	0	1.53	4.6	166	16	1	779.28	0	0.08	37.3	17		0.7	0.1	0.5	14	9.3	162	106	0.54			1	8		134	13.5	0	0.29	40.1	59			26.16
2	2093247767	2	62	1	1	0	0	0	0	0	1	1	0	1	1	0
2	2093318298	2	57	1	0	0	0	0	0	0	0	0	0	0	0	0
2	2093357491	2	47	0	0	0	0	0	0	0	0	0	0	0	0	0	1.77	4.6	254	15	1	63.3	0	0.05	40.3	18		0.6	0.2	0.7	11.6	9.2	216	104	0.74	84		3.5	5		98	14.5	0	0.29	42.2	46			6.42
2	2093417550	1	31	1	0	0	0	0	1	0	0	0	0	0	0	1
2	2093715815	2	75	0	0	0	0	0	0	0	0	1	1	1	1	0	1.95	4.3	76	24						30			0.18	0.78	15.5	8.7	139	106	0.63						107					65
2	2093751558	2	74	1	0	0	0	0	0	0	0	0	0	0	0	0
2	2093804047	2	60	0	0	0	0	0	0	0	0	0	0	0	0	0	1.54	4	299	15	1	105.22	0	0.04	35	25		0.9		0.4	11.3	9	203	104	0.6	102.11		1.1	9		97	13.4	0	0.22	39.2	45			7.19
2	2094316346	2	43	0	0	0	0	0	0	0	0	0	0	0	0	0	1.47	4.7	139	12	1	90.96	0	0.08	35	19		0.7	0.14	0.61	11.5	9.4	219	103	0.58			0.5	39		87	9	0	0.16	32	49	0	0.26	7.27
2	2094384872	2	64	1	0	0	0	0	0	0	0	0	0	0	0	0	1.26	4.3	234	14	0	0.58	0	0.19	34.4	15		0.4	0.2	0.7	21	9	187	107	1	83.81		1.5	16		91	14.1	0	0.35	42.1	37			12.51
2	2094406473	2	59	1	0	0	0	0	0	1	1	0	1	0	0	0	1.58	4.9	238	29	1	38.47	0	0.07	34.9	31		0.5	0.2	0.5	18.9	9.6	170	100	0.74			4.4	1		114	16.3	0	0.25	48.6	52			16.22
2	2094543732	2	44	1	0	0	0	0	0	0	0	0	0	0	0	0	1.59	4.6	213	89	1	715.4	0	0.05	37.9	47		0.9	0.1	0.5	12.8	9.7	214	99	0.91			3.8	3		134	16.1	0	0.3	46.9	27			10.61
2	2094606337	2	54	1	0	0	0	0	0	0	0	0	0	0	0	0	1.4	4.2	294	14	1	72.04	0	0.12	40.4	19		0.4		0.3	13.7	9.1	250	101	0.81			1.6	25	25	108	15.3	0	0.19	45.3	49			13.57
2	2094653486	2	53	0	0	0	0	0	0	0	0	0	0	0	0	0	1.59	4.6	174	18	0	8.15	0	0.04	35.9	23		0.5	0.22	0.97	14.8	9.6	192	102	0.62			0.6	15		85	15.1	0	0.19	44.1	90			6.87
2	2094674564	2	49	0	0	0	0	0	0	0	0	0	1	0	0	0
2	2094787121	2	40	1	0	0	0	0	0	0	0	0	0	0	0	0
2	2094820225	2	38	1	0	0	0	0	0	0	0	0	0	0	0	0	1.37	4.1	223	41					35.9	35		0.6	0.1	0.4	17.8	9.3	144	106	1	90.98		4.2	1		93	15.3			45.8				7.74
2	2094950913	2	52	0	0	0	0	0	0	0	0	0	0	0	0	0	1.8	4.5	189	13	1	61.44	0	0.2	36.6	19		0.3	0.1	0.6	10.3	9.2	277	106	0.6	107.44		0.7	10		98	14.5	0	0.24	43	86			8.25
2	2095009352	2	57	1	0	0	0	0	0	0	0	0	0	0	0	0
2	2095029838	2	55	1	0	0	0	0	0	0	0	0	0	0	0	0	1.25	4.5	177	25	1	274.23	0	0.05	30	24		0.3	0.1	0.5	14.5	9.7	234	104	0.9	91.94		1.6	18		139	14.4	0	0.25	42.1	52			10.93
2	2095047774	2	62	0	0	0	0	0	0	0	0	0	0	0	0	0	1.83	4.2	128	32	0	1.63	0	0.06	28.7	19		0.3	0.1	0.5	20.4	9.2	237	107	0.7	87.24		1.4	3		92	12.9	0	0.35	39.9	112			11
2	2095070300	2	66	0	0	0	0	0	0	0	0	0	0	0	0	0	1.73	4.5	141	12	0	0.76	0	0.06	32.6	25		0.6		0.4	13.3	9.4	222	106	0.7	83.46		1.5	7		98	13.3	0	0.29	39.4	75			13.54
2	2095102663	2	67	0	0	0	0	0	0	0	0	0	0	0	0	0	2.09	4.6	209	10	1	378.91	0	0.15	30.5	29		0.5	0.2	0.6	15.5	8.9	181	105	0.8	81.92		0.9	5		103	12.9	0	0.4	37.1	73			9.88
2	2095107487	2	31	1	0	0	0	0	0	0	0	0	0	0	0	0	1.57	4.4	176	21	0	3.7	0	0.11	35.8	23		0.3	0.2	0.5	12.3	8.8	162	104	1.1	86.61		0.8	14		95	14.1	1	3174.99	41.4	62			9.91
2	2095114223	2	71	0	0	0	0	0	0	0	0	0	1	0	0	0
2	2095143261	2	73	0	0	0	0	0	0	0	0	0	0	0	0	0
2	2095161375	2	84	1	0	0	0	0	0	0	0	0	0	0	0	0
2	2095234796	2	61	0	0	0	0	0	0	0	0	0	0	0	0	0	1.63	4.4	173	11	1	314.86	0	0.05	36.3	21		0.7	0.2	0.9	13.6	9.3	228	104	0.6	108.02		3.7	20		105	12.9	0	0.37	40.1	83			8.75
2	2095235170	2	71	0	0	0	0	0	0	0	0	0	0	0	0	0
2	2095291616	2	72	1	0	0	0	0	0	0	0	0	0	0	0	0
2	2095313167	2	39	0	0	0	0	0	0	0	0	0	0	0	0	0	1.13	4.3	202	7	0	0.96	0	0.09	36.2	18		0.2	0.1	0.4	11.6	9.4	201	100	0.7	105.97		0.2	38		136	12.2	0	0.4	36.8	55			8.86
2	2095322609	2	74	0	0	0	0	0	0	0	0	0	0	0	0	0	1.48	4.3	244	14	1		0	0.07	37.5	23		0.6		0.4	14.2	8.8	213	106	0.7	91.2		1.8	19		89	12.9	0	0.33	38.2	43			9.98
2	2095328091	2	75	0	0	0	0	0	0	0	0	0	0	0	0	0	1.79	4.3	168	8	0	1.5	0	0.08	35.5	18		0.5	0.1	0.5	10.4	8.7	235	106	0.6	112.17		1.8	8		92	13	0	0.43	39.5	56			8.78
2	2095392046	1	64	1	0	0	0	0	0	0	0	0	0	0	0	0	2	4.8	115	30	1	301.37	0	0.08	33.9	32		0.4	0.2	0.8	18.6	9.3	165	102	1.1	69.44		4.2	3		116	14.8	0	0.33	43.4	45			9.05
2	2095420640	2	51	1	0	0	0	0	0	0	0	0	0	0	0	0	1.4	4.2	171	12	1	65.28	0	0.06	31.4	14		0.3	0.1	0.4	8.5	9.3	191	105	0.8	103.81		2.8	10		94	15.5	0	0.39	47.4	40			11.21
2	2095420690	1	77	1	0	0	1	0	0	0	0	0	0	0	0	0	1.5	4.2	233	21	1	478.36	0	0.12	40	23		0.6	0.1	0.5	14.3	9.1	247	106	1.2	61.8		2.2	9		104	15.1	0	0.41	46.2	35			12.34
2	2095458842	2	45	0	0	0	0	0	0	0	0	0	0	0	0	0	2.05	4.5	155	24	1	819.12	0	0.03	32.2	21		0.2		0.53	14	10.1	237	104	0.7	90		0.9	14		104	15	0	0.24	44.9	66			5.86
2	2095491493	2	58	1	0	0	0	0	0	0	0	0	0	0	0	0
2	2095576795	2	21	1	0	0	0	0	0	0	0	0	0	0	0	0
2	2095582823	1	60	1	0	0	0	0	0	0	0	0	0	0	0	0
2	2095612434	2	55	1	0	0	0	0	0	0	0	1	0	0	0	0		4.9	105	42	1	340.55	0	0.06		40		0.6	0.16	0.94	13.7	9.1	222	104	1.02	76		1.1		70	93	15.7	0	0.11	45.4	49
2	2095638603	2	64	0	0	0	0	0	0	0	0	0	0	0	0	0
2	2095696213	1	71	0	0	0	0	0	0	0	0	0	0	0	0	0	1.68	4.7	196	17	1	133.91	0	0.09	31.6	16		0.8	0.1	0.3	15.5	9.4	293	105	0.7	86.25		5.2	22		92	12.8	0	0.33	40.1	54			9.64
2	2095722086	1	79	0	0	0	0	0	0	0	0	0	0	0	0	0	1.46	4.1	185	13					33.1	20		0.2	0.2	0.6	14.9	9	235	106	0.7	85.79		2.9	21		84	12.3			38.1	51			9.82
2	2095746434	2	52	0	0	0	0	0	0	0	0	0	0	0	0	0
2	2095822573	1	46	0	0	0	0	0	0	0	0	0	0	0	0	0	1.48	4.6	215	39	0	4.62	0	0.06	34	34		1	0.1	0.4	23	10	213	99	0.83	74		2.2	13		153	12.7	1	21.71	39.2	56			10.74
2	2095830151	2	83	0	0	0	0	0	0	0	0	0	0	0	0	0
2	2095871228	2	48	1	0	0	0	0	0	0	0	0	0	0	0	0	1.77	4.6	136	40	1	41.32	0	0.13	33.4	26		0.7	0.2	0.8	15.6	9.5	198	102	0.95	85		2.9	1		101	16	0	0.33	48	46			8.25
2	2095880448	2	71	1	0	0	0	0	0	0	0	0	0	0	0	0	1.48	4.6	167	12	1	86.49	0	0.11	35.8	20		0.4	0.15	0.57	17.3	9	176	104	0.92	81		1.8	10		91	15	0	0.3	42.9	39	0	0.12	9.22
2	2095895605	2	38	0	0	0	0	0	0	0	0	0	0	0	0	0	2.09	4.6	167	16	1	155.74	0	0.06	31.8	16		0.6	0.1	0.4	12.1	9.3	181	103	0.78	83		3.2	1		102	13.2	0	0.28	38.4	89			9.91
2	2095934480	1	76	1	0	0	0	0	0	0	0	0	0	0	0	0	2.08	5	159	17	1	60.55	0	0.04	36.7	17		0.4	0.3	1	23	9.8	250	100	1.11	64		0.8	2		94	15	0	0.33	43.4	57			17.98
2	2095940565	1	56	1	0	0	0	0	0	0	0	0	0	0	0	0
2	2095943708	2	68	0	0	0	0	0	0	0	0	0	0	0	0	0
2	2095958599	2	65	0	0	0	0	0	0	0	0	0	1	0	0	0
2	2096017488	1	61	1	0	0	0	0	0	0	0	0	0	0	0	0
2	2096020469	2	67	1	0	0	0	0	0	0	0	0	0	0	0	0	1.38	4.4	205	46	1	55.16	0	0.1	43.7	35		0.6	0.1	0.5	19.1	9.8	145	99	0.81			3.6	6		260	15.1	0	0.42	44	32			6.71
2	2096171614	2	56	1	0	0	0	0	0	0	0	0	0	0	0	0	1.88	4.7	174	35	1	293.97	0	0.12	30.6	32		0.3	0.3	1.1	20	9.4	243	108	1	77		0.6	1		110	15.4	0	0.47	43.6	59			11.81
2	2096220040	2	55	0	0	0	0	0	0	0	0	0	0	0	0	0	1.48	4.9	293	29	1	24.33	0	0.19	36.6	29		0.3	0.3	0.9	13.1	9.4	172	106	0.73	83		3.6	5		116	13.2	0	0.4	38.2	44			8.37
2	2096249181	2	44	1	0	1	0	0	0	1	0	0	1	0	1	0
2	2096566350	2	37	1	0	0	0	0	0	0	0	0	0	0	0	0	2.04	4.7	168	16	1	25.63	0	0.04	36.8	13		0.5	0.13	0.44	18.2	9.7	185	105	1.07	78		3.4	7		94	15.8	0	0.31	47.3	60			9.21
2	2096770993	1	88	0	0	0	0	0	0	0	0	0	0	0	0	0	1.08	3.9	88	17	1	227.92	0	0.42	36.8	37		0.7		0.42	35.9	9.4	330	101	1.37	36		1.2	32		126	11.6	0	0.16	36	56	0	0.08	18.62
2	2096937974	2	54	0	0	0	0	0	0	0	0	0	0	0	0	0	1.91	4.4	61	17	1	15.11	0	0.12	32.1	16		0.6	0.1	0.41	16.6	9	210	106	0.61			2.1	8		89	14.3	0	0.14	42.6	59	0	0.08	7.18
2	2097094293	2	48	0	0	0	0	0	0	0	0	0	0	0	0	0
2	2097151059	2	60	1	0	0	0	0	0	0	0	0	0	0	0	0
2	2097176913	2	64	0	0	0	0	0	0	0	0	0	0	0	0	0	1.4	4.2	80	11	0		0	0.04	31.6	19		0.4	0.11	0.4	15.4	8.8	168	110	0.53			2.4	17		104	12.2	0	0.44	35.3	50	0	0.58	6.75
2	2097250224	1	54	0	0	0	0	0	0	0	0	0	1	0	0	0	1.24	4.6	243	31	1	86.41			34.5	23		0.7	0.1	0.4	12.4	9.4	270	106	0.59			5	8	12	85	13.3	0	0.34	40.1	44			6.22
2	2097479967	2	48	1	0	0	0	0	0	0	0	0	0	0	0	0	1.92	5	231	12	0	6.56	0	0.11	34.9	18		0.4	0.3	1.1	19.1	9.5	196	102	1.01	79		3	1		110	16.8	0	0.29	49.5	53			11.57
2	2097830079	2	63	0	0	0	0	0	0	0	0	0	0	0	0	0	1.57	4.7	69	13	1	274.41	0	0.08	33.7	22		0.5	0.18	1.1	13.8	8.8	263	104	0.66	90		0.6	9		97	13	0	0.2	40.7	69	0	0.07	10.74
2	2097969283	2	70	0	0	0	0	0	0	0	0	0	0	0	0	0
2	2098396969	2	48	1	0	0	0	0	0	0	0	0	0	0	0	0
2	2098709228	2	84	0	0	0	0	0	0	0	0	0	0	0	0	0
2	2099204926	2	70	0	0	0	0	0	0	0	0	0	0	0	0	0	1.47	4.4	177	12	0	7.3	0	0.04	36.1	13		0.5	0.1	0.28	13.7	9	183	103	0.69	84		1.6	45		128	12.4	0	0.28	38	35			25.24
2	2099357279	2	74	1	0	0	0	0	0	0	0	0	0	0	0	0
2	2099517664	2	64	0	0	0	0	0	0	0	0	1	1	0	0	0
2	2099618163	2	39	1	0	0	0	0	0	1	0	0	1	0	1	0	1.47	4.7	55	52	1	10.51	0	0.05	40.8	90		0.5	0.12	0.5	14	10.7	174	100	1.06	78		3.8	25		222	16.8	0	0.16	52.5	45	0	0.06	12.31
2	2099833826	2	0	0	0	0	0	0	0	0	0	0	0	0	0	0
2	2099838945	2	39	1	0	0	0	0	0	0	0	0	0	0	0	0	1.81	4.7	226	20	1	243.65	0	0.1	35.9	18		0.3		0.3	16.5	8.9	204	103	0.91			1.2	4		92	13.9	0	0.32	42.3				8.83
2	2099902680	2	31	1	0	0	0	0	0	0	0	0	0	0	0	0	1.57	4.7	148	32	0		0	0.12	34.2	23		0.6	0.2	0.8	11.4	9.2	221	102	0.99	88		3.8	1		93	16.8	0	0.24	49.2	45			11.52
2	2099926400	2	59	1	0	0	0	0	0	0	0	0	0	0	0	0	1.52	4.7	243	58	0		0	0.12	34.8	54		1.3	0.2	0.7	8.2	9	171	103	0.79			4.7	1		92	16.3	0	0.35	48.1	39			10.37
2	2099934583	2	76	0	0	0	0	0	0	0	0	0	0	0	0	0
2	2099975560	1	51	0	0	0	0	0	0	0	1	1	0	0	0	0	1.72	5	70	25	0		0	0.09	33.6	18		1.2	0.15	0.52	15.2	9.8	181	102	0.72	85		1.6	26		108	14.8	0	0.18	42.9	49	0	0.34	5.57
2	2100003906	2	78	0	0	0	0	0	0	0	0	0	0	0	0	0	1.54	4.3	278	11	0		0	0.22	37	21		0.6	0.1	0.5	20.1	9.1	213	104	0.95	57		1.3	8		95	13.3	0	0.49	40.4	60			17.15
2	2100030400	2	61	0	0	0	0	0	0	0	0	0	0	0	0	0
2	2100043848	1	46	1	0	0	0	0	0	0	0	0	0	0	0	0	1.81	4.7	249	14	1	15.27	0	0.05	36.3	18		0.4	0.3	0.7	11.1	9.6	143	103	0.72			1.1	6		116	16.4	0	0.22	44.9	45			10.06
2	2100066951	2	69	0	0	0	0	0	0	0	0	0	0	0	0	0
2	2100066987	2	65	0	0	0	0	0	0	0	0	0	0	0	0	0
2	2100092131	2	66	0	0	0	0	0	0	0	0	0	0	0	0	0
2	2100106949	2	67	0	0	0	0	0	0	0	0	0	0	0	0	0	1.77	4.6	263	101	1	520.33	0	0.07	32.2	94		0.5	0.3	0.7	15.1	9.8	154	102	0.99	56		2.6	3		239	14.1	0	0.26	43.5	72			13.6
2	2100234006	2	50	0	0	0	0	0	0	0	0	0	0	0	0	0	1.73	4.5	221	42	1	71.25	1	14.93	33.2	43		0.1	0.3	0.8	16.7	8.4	112	107	0.56			1.3	22		86	8.3	0	0.22	25.8	35			14.11
2	2100240938	2	48	1	0	0	0	0	0	0	0	0	0	0	0	0	1.89	5.1	314	24	1	229.13	0	0.04	37.2	24		0.5	0.1	0.7	16.4	9.9	278	100	0.87			6.5	4		110	15.9	0	0.24	45.6	60			9.91
2	2100324142	2	63	0	0	0	0	0	0	0	0	0	0	0	0	0
2	2100341753	2	64	0	0	0	0	0	0	0	0	0	0	0	0	0	1.3	4.3	191	16	1	13.37	0	0.06	29.5	30			0.11	0.74	15.3	9.5	219	103	0.57				28		104		0	0.14		50			13.82
2	2100368692	2	55	0	0	0	0	0	0	0	0	0	0	0	0	0
2	2100382335	2	33	1	0	0	0	0	0	0	0	0	0	0	0	0	1.65	4.3	160	32	1		0	0.08	33.5	44		1.1	0.1	0.5	11.9	9.4	191	103	0.99	87		1.6	5		93	13.6	0	0.24	40.6	53			10.8
2	2100447143	1	82	1	0	0	0	0	0	0	0	0	0	0	0	0
2	2100456847	2	65	1	0	0	0	0	0	0	0	0	0	0	0	0	0.44	3.2	137	8	1	75.92	0	0.02	38.6	18		0.5	0.1	0.4	22.2	8.8	112	101	1.07	69		3.9	130		123	9.4	0	0.24	27.2	36			12.42
2	2100521743	2	57	0	0	0	0	0	0	0	0	0	0	0	0	0	1.73	4.5	268	10	0		0	0.04	42.8	17		0.9	0.3	0.8	31.4	9.1	158	106	1.18	47		4.6	7		140	12.4	1	2.32	37.5	53			16.55
2	2100579187	2	76	1	0	0	0	0	0	0	0	0	0	0	0	0
2	2100773945	2	74	0	0	0	0	0	0	0	0	0	0	0	0	0
2	2100782167	2	62	0	0	0	0	0	0	0	0	0	0	0	0	0
2	2100886982	2	69	0	0	0	0	0	0	0	0	0	0	0	0	0
2	2100919384	2	66	0	0	0	0	0	0	0	0	0	0	0	0	0	1.41	4.5	230	19	0		0	0.06	38.5	19		0.7			11.3	9.2	201	106	0.39			1.5	13		132	12.7	0	0.16	38.7	38			12.64
2	2101039420	2	82	0	0	0	0	0	0	0	0	0	1	0	0	0	1.83	4.2	48	11	0	5.54	0	0.1	36	18		1	0.14	0.82	15.7	9.1	184	104	0.78	71		3.2	5		99	11	0	0.15	32.3	54	0	0.09	14.9
2	2101172986	1	62	1	0	0	0	0	0	0	0	0	0	0	0	0	1.15	4.5	81	28	0		0	0.04	34.1	46		0.7	0.18	0.58	12.1	9.9	193	101	0.9	86		2.8		118		14.8	0	0.1	42.8		0	0.09
2	2101314182	2	58	0	0	0	0	0	0	0	0	0	0	0	0	0	1.73	4.5	232	21	1	30.99	0	0.07	34.8	20		0.4	0.1	0.54	13.6	9.3	255	104	0.88	66		1.8	10		110	13.8	0	0.14	41.7	46			12.65
2	2101375899	2	57	0	0	0	0	0	0	0	0	0	0	0	0	0
2	2101431587	2	54	1	0	0	0	0	0	0	0	0	0	0	0	0
2	2101441173	2	68	0	1	0	0	0	0	0	0	0	1	0	0	0
2	2101486510	2	88	1	0	0	1	0	0	0	0	0	0	0	0	0	1.29	4	89	9	1	78.58	0	0.49	37.2	30		0.4	0.26	1.31	15.6	8.1	176	98	0.85	85		2	25		205	13.9	0	0.14	41	43	0	0.08	79.54
2	2101486850	2	37	1	0	0	0	0	0	1	0	0	1	0	0	0	1.32	4.1	385	12						14			0.2	0.6	11.6	9.3	174	101	0.65						149					59
2	2101578762	2	69	1	0	0	0	0	0	0	0	0	0	0	0	0	1.38	4.4	105	17	1	17.42	0	0.08	39	28		0.6	0.16	0.38	15.1	9.1	160	105	0.9	84		2.6	37		99	12	0	0.26	36.6	70	0	0.15	15.86
2	2101618929	1	69	0	0	0	0	0	0	0	0	0	0	0	0	0	2	5	87	28	0		0	0.03	38.2	25		0.2	0.13	0.87	8.9	10.1	237	104	0.75	77		1.7	10		110	13.7	0	0.13	41.3	50	0	0.04	11.88
2	2101893640	2	39	1	0	0	0	0	0	0	0	0	0	0	0	0
2	2102565147	2	76	0	0	0	0	0	0	0	0	0	0	0	0	0
2	2102859483	2	67	0	0	0	0	0	0	0	0	0	0	0	0	0
2	2103195226	2	44	0	0	0	0	0	0	0	0	0	0	0	0	0	1.71	4.8	51	8	1	62.51	1	1.47	35.8	18		0.2	0.11	0.36	10.9	9.5	221	100	0.75	84		1.5	17		88	13.4	0	0.24	39.5	80	0	0.11	7.38
2	2104373027	2	83	0	0	0	0	0	0	0	0	0	0	0	0	0	1.52	4.4	247	12	0		0	0.04	36.6	21		0.2		0.39	14.5	9.3	188	101	1.02	52		1.5	51		102	10.9	0	0.17	32.3	53			14.26
2	2104610896	1	70	1	0	0	0	0	0	0	0	0	0	0	0	0	2.05	4.5	199	25	0		0	0.05	33.6	19		0.4	0.12	0.46	13.1	9.4	198	103	0.78			6	6		218	14.7	0	0.27	42	34			9.3
2	2104661678	2	65	1	0	0	0	0	0	0	0	0	1	0	0	0
2	2104763861	2	54	1	1	0	0	0	0	1	0	0	1	0	1	0	1.73	3.8	131	16						21		0.6	0.48	1.61	25.4	8.9	138	103	1	78		2.8			135	14.7			44.6
2	2104800825	1	39	1	0	0	0	0	0	0	0	0	0	0	0	0	1.88	4.9	200	17	1	20.86	0	0.06	33.5	24		0.8	0.13	0.8	10.4	9.5	216	103	0.83			1.9	5		89	15.1	0	0.25	42.5	41			10.13
2	2104952281	2	76	1	0	0	0	0	0	0	0	0	0	0	0	0	1.56	4.2	161	10	0	5.05	0	0.04	37.4	15		0.8	0.12	0.49	15.9	8.9	185	103	0.76			4.7	16		106	13.8	0	0.17	42.5	53			8.81
2	2105039772	2	44	1	0	0	0	0	0	0	0	0	0	0	0	0
2	2105047566	2	45	0	0	0	0	0	0	0	0	0	0	0	0	0	1.76	4.4	227	13	0		0	0.03	39.9	15		0.9	0.13	0.62	26.4	9.2	253	105	0.84	67		2.5	6		94	16.1	0	0.23	49.4	37			8.78
2	2105175207	2	59	0	0	0	0	0	0	0	0	0	0	0	0	0
2	2105175351	2	55	0	0	0	0	0	0	0	0	0	0	0	0	0	1.78	4.1	231	12					45.4	32		0.5	0.2	0.79	10.9	9	131	106	0.6			2.2		13		9.3			27.3
2	2105213406	2	40	1	0	0	0	0	0	0	0	0	1	0	0	0	1.96	4.9	199	29	1	178.52	0	0.06	33.1	22		0.7	0.1	0.22	17.7	10.2	190	106	0.88			1.1	5		102	16	0	0.19	45.4	42			11.89
2	2105316386	2	78	0	0	0	0	0	0	0	0	0	0	0	0	0
2	2105357150	2	46	0	0	0	0	0	1	0	0	0	0	0	0	0
2	2105364308	2	51	0	0	0	0	0	0	0	0	0	0	0	0	0	1.53	4.6	248	20	0		0	0.05	33.6	14		0.6	0.38	1.3	11	9.2	173	104	0.56			1.7	9		107	13.8	0	0.24	40.2	45			6.28
2	2105370988	1	76	1	0	0	0	0	0	0	0	1	0	0	0	0	1.3	3.9	48	10	0	9.23	0	0.03	35.9	15		0.1	0.24	0.71	17.6	8.2	139	100	0.9	82		0.3	27		129	11.1	0	0.14	33.5	43	0	0.09	10.33
2	2105430268	2	45	1	0	0	0	0	0	0	0	0	0	0	0	0	1.85	5	209	35	1	12.2	0	0.03	34.2	24		0.6	0.11	0.68	17.3	9.6	269	102	0.82			1.7	11		119	15.3	0	0.35	45.2	46			9.82
2	2105441396	2	69	0	0	0	0	0	0	0	0	0	0	0	0	0	1.26	4.3	205	14	1	50.16	0	0.04	30.8	17		0.8		0.39	13.7	9.2	183	105	0.83	68		1.6	36		91	13.7	0	0.25	41.3	56			8.19
2	2105611520	1	55	1	0	0	0	0	0	0	0	0	0	0	0	0
2	2105663442	2	52	1	0	0	0	0	0	0	0	0	0	0	0	0	2.14	4.7	260	21	1	101.37	0	0.04	35.1	20		0.5		0.31	9	10.1	250	104	0.82			6.9	14		123	15.7	0	0.3	46	39			9.1
2	2105684873	1	65	0	0	0	0	0	0	0	0	0	0	0	0	0	2.22	5.1	160	14	1	111.71	0	0.03	30.7	18		0.2	0.1	0.6	13.2	9.5	228	104	0.63			0.4	13		97	14.4	0	0.21	43.7	70			9.34
2	2105748358	2	50	0	0	0	0	0	0	0	0	0	0	0	0	0	1.92	4.8	193	11	1	979.55	0	0.06	31.7	16		0.2		0.51	18.3	9.4	250	103	0.69	90		2	22		108	13.7	0	0.23	39.8	53			8.67
2	2105749026	2	58	0	0	0	0	0	0	0	0	0	0	0	0	0	1.83	4.2	203	12	0		0	0.06	32.9	16		0.5	0.1	0.36	11.1	9.1	212	105	0.82	72		1.5	3		97	14.1	0	0.33	41.6	60			13.41
2	2105818296	2	56	0	0	0	0	0	0	0	0	0	0	0	0	0	1.55	4.5	249	23	0		0	0.05	32.2	26		0.5	0.14	0.65	10	9.5	146	107	0.85	69		1.1	3		96	15.4	1	3025.22	43.9	61	0	0.15	7.19
2	2105864182	2	63	1	0	0	0	0	0	0	0	0	0	0	0	0
2	2105870648	2	61	1	0	0	0	0	0	0	0	0	0	0	0	0	1.32	4.5	175	18	0		0	0.05	29.7	30		0.8		0.43	17.3	9.9	172	104	0.86	90		3.6	8		94	15.8	1	141.55	46.3	61			12.58
2	2105884873	2	57	1	0	0	0	0	0	0	0	0	0	0	0	0
2	2105900275	2	52	1	0	0	0	0	0	0	0	0	0	0	0	0
2	2105907191	2	50	0	0	0	0	0	0	0	0	0	0	0	0	0	1.85	4.8	54	24	0		0	0.04	33.7	15		0.3	0.13	0.52	18.1	9.7	201	101	0.75	82		1.9	16		102	12.9	0	0.17	39.9	72	0	0.06	9.8
2	2105944295	2	68	1	0	0	0	0	0	0	0	0	0	0	0	0	1.44	4.6	167	17	0	3.09	0	0.06	30.7	17		0.8	0.14	0.5	22.7	9.1	181	102	0.98	76		4.4	33		91	14.7	0	0.21	43.6	46			9.18
2	2105981487	2	54	1	0	0	0	0	0	0	0	0	0	0	0	0
2	2106012709	2	62	0	0	0	0	0	0	0	0	0	0	0	0	0	1.63	4.9	180	31	1	143.35	0	0.1	36.5	27		0.8	0.11	0.52	20.8	9.8	206	104	0.72	82		2.7	20		90	14.1	0	0.27	41.8	56	0	0.34	9.71
2	2106057096	2	69	0	0	0	0	0	0	0	0	0	0	0	0	0
2	2106079051	2	54	1	0	0	0	0	0	0	0	0	0	0	0	0
2	2106099827	2	53	1	0	0	0	0	0	0	0	0	0	0	0	0	1.81	4.7	235	38	1	27.36	0	0.15	35.4	45		0.5	0.21	0.52	13.3	9.6	149	104	0.92	86		0.5	11		147	14.9	0	0.17	45.2	37			9.27
2	2106138848	2	60	0	0	0	0	0	0	0	0	0	0	0	0	0	1.66	4.8	191	20	1		0	0.03	37.6	33		1.2	0.18	0.72	11.6	9.3	203	105	0.78	75		0.5	20		93	12.7	0	0.14	38.8	79			10.19
2	2106139099	2	80	0	0	0	0	0	0	0	0	0	0	0	0	0	1.53	4.6	157	12	0	5.78	0	0.05	36.9	19		0.6	0.15	0.5	13.3	9.4	157	105	0.83	66		1.6	21		91	13.5	0	0.21	41.6	43			13.43
2	2106139154	2	68	0	0	0	0	0	0	0	0	0	1	0	1	0
2	2106171303	2	40	1	0	0	0	0	0	0	0	0	0	0	0	0	2.04	4.9	193	27	1	165.9	0	0.04	35.6	23		0.4	0.33	1.1	9.6	9.2	191	105	0.92			1.2	6		102	16.8	0	0.21	50.8	43			13.06
2	2106213411	2	56	0	0	0	0	0	0	0	0	0	0	0	0	0	1.31	4.6	66	19	1	12.47	0	0.28	30.3	26		0.5	0.13	0.67	11.6	10.1	308	105	0.7	87		2.2	23		89	14.3	0	0.18	41.2	63	0	0.25	6.35
2	2106252451	2	73	1	0	0	0	0	0	0	0	0	0	0	0	0
2	2106288529	2	75	0	0	1	0	0	0	0	0	0	0	0	0	0	1.45	4.5	202	13	1	44.39	0	0.04	36.8	22		0.4	0.18	0.5	22.9	10	133	108	0.84	66		1.6	16		135	12.5	0	0.17	37.2	29	0	0.19	9.75
2	2106318301	2	44	1	0	0	0	0	0	0	0	0	1	0	0	0	1.96	4.9	198	76	0		0	0.09	38.8	38		1	0.23	0.65	16.3	9.7	172	105	1.17	68		1.1	2		123	17	0	0.18	50.3	36			11.03
2	2106335377	2	62	1	0	0	0	0	0	0	0	0	0	0	0	0	1.71	5.3	211	61	1	21.78	0	0.1	33.3	87		0.6	0.32	1.29	17.4	9.4	278	99	1.14	65		0.7	30		113	15.2	0	0.13	44.8	53			12.54
2	2106438963	2	57	0	0	0	0	0	0	0	0	0	0	0	0	0	1.68	4.7	100	30	1	516.8	0	0.04	31.1	24		1.3		0.37	17.1	9.7	218	101	0.61			11.2	18		92	14.6	0	0.11	42.2	47	0	0.12	8.47
2	2106741856	2	65	1	0	0	0	0	0	0	0	0	0	0	0	0	1.64	4.6	89	39	1	37.81	0	0.06	33	48		0.1	0.16	0.91	15.2	8.9	217	105	1.03	72		2.6	9		93	15.2	0	0.18	45.4	64	0	0.08	10.57
2	2106998566	1	81	1	0	0	0	0	0	0	0	0	0	0	0	0	1.55	4.5	80	21	0		0	0.09	37.2	31		0.2		0.32	20.9	9.9	207	104	0.92	79		2.3	16		103	12.9	0	0.14	39.1	56	0	0.07	7.19
2	2107142787	2	72	0	0	0	0	0	0	0	0	0	0	0	0	0	1.22	4.5	188	9	1	765.66	0	0.08	37.8	20		0.3	0.26	0.93	17.2	10.3	212	99	0.91	61		2.4	55		116	13.4	0	0.14	40	50	0	0.14	15.06
2	2107224704	1	73	0	0	0	0	0	0	0	0	0	1	0	0	0	0.93	4.2	62	20	1	114.02	0	0.08	46.8	25		0.5		0.26	28.5	9.2	211	102	1.21	44		3.8	88		86	9.2	0	0.66	32	41	0	0.1	31.83
2	2107236486	1	53	1	0	0	0	0	0	0	0	0	0	0	0	0
2	2107319353	2	77	0	0	0	0	0	0	0	0	0	0	0	0	0	1.53	4.6	221	25	1	152.95	0	0.1	33.9	24		0.9		0.26	16.4	9.3	224	105	0.57			2.3			115	12.7	0	0.25	37.6		0	0.12
2	2107321250	1	54	1	0	0	0	0	0	0	0	0	0	0	0	0	1.64	4.6	138	20	1	312.89	0	0.05	32.7	22		0.3	0.24	0.82	20.3	10.3	181	102	1.18	64		0.9	16		137	16.1	0	0.16	45.6	43	0	0.11	9.89
2	2107352476	2	58	1	0	0	0	0	0	0	0	0	0	0	0	0
2	2107392336	2	53	1	0	0	0	0	0	0	0	0	0	0	0	0
2	2107451096	2	28	0	0	0	0	0	0	0	0	0	0	0	0	0	1.53	4.6	52	16	1	57.15	0	0.05	34.9	17		0.8	0.16	0.59	11.1	9.5	180	104	0.57			1.3	31		111	14.1	0	0.2	42.1	70	0	0.18	11.47
2	2107456855	2	80	0	0	0	0	0	0	0	0	0	0	0	0	0	1.4	4.2	251	8	1	74.49	0	0.12	33.9	26		0.6	0.12	0.48	15.7	9.4	211	103	0.59			2.5	20		88	13.6	0	0.25	40.1	73	0	0.18	13.15
2	2107462811	2	58	1	0	0	0	0	0	0	0	0	0	0	0	0	1.77	4.6	242	20	0	5.63	0	0.26	38.5	18		1.2	0.18	0.72	24.4	10	177	102	0.93	83		2.2	5		101	16.2	0	0.17	45.7	52	0	0.28	10.98
2	2107477828	2	71	0	0	0	0	0	0	0	0	0	0	0	0	0	1.72	4.3	277	15	1	77.63	0	0.03	31	22		0.3		0.43	16.1	9.5	270	103	0.72	80		1.7	31		99	13.8	0	0.25	40.9	52	0	0.11	9.33
2	2107483080	2	47	0	0	0	0	0	0	0	0	0	0	0	0	0
2	2107503086	1	69	0	0	0	0	0	0	0	0	0	0	0	0	0	1.7	3.9	213	24	0		0	0.04	27.3	20		0.2		0.41	42.3	9.5	182	101	0.91	61		0			276	13.2	0	0.19	39.4		0	0.13
2	2107528383	2	63	0	0	0	0	0	0	0	0	0	0	0	0	0		4.6	298	19	1	157.03	0	0.05		27		0.2	0.16	0.78	16.8	10.1	261	104	0.69	86		0.8		14	93	12.4	0	0.18	36.5	58
2	2107549203	1	50	0	0	0	0	0	0	0	0	0	0	0	1	0	1.47	4.4	178	7	1	18.37	0	0.04	38.6	13		0.3	0.13	0.46	12.9	9.2	159	104	0.82	74		4.8	22	12	97	8	0	0.31	26.5	53	0	0.14
2	2107592945	2	54	0	0	0	0	0	0	0	0	0	0	0	0	0
2	2107659859	2	82	0	0	0	0	0	0	0	0	0	0	0	0	0
2	2107775650	1	88	0	0	0	0	0	0	0	0	0	0	0	0	0	1.3	4.3	243	11	0	6.11	0	0.04	34.9	16		0.6		0.39	30.3	9.2	188	105	1.13	45		1.2	37		161	12	0	0.16	36.2	42	0	0.1	16.66
2	2107805225	2	67	0	0	0	0	0	0	0	0	0	0	0	0	0
2	2107835938	2	57	1	0	0	0	0	0	0	0	0	0	0	0	0
2	2107880133	2	67	0	0	0	0	0	0	0	0	0	0	0	0	0	1.33	4.4	141	20	0	5.37	0	0.06	30.9	21		1.1	0.19	0.92	13.1	9.3	191	108	0.92	61		1.3	9		119	14	0	0.18	41.9	39	0	0.18	8.12
2	2107991592	2	56	1	0	0	0	0	0	0	0	0	0	0	0	0
2	2108092053	2	62	0	0	0	0	0	0	0	0	0	0	0	0	0	1.85	4.8	253	16	1	12.75	0	0.03	35.6	16		0.3		0.29	12.8	9.6	245	105	0.68	88		1.9	7		109	14	0	0.22	42.6	43	0	0.1	7.35
2	2108121110	2	65	1	0	0	0	0	0	0	0	0	0	0	0	0	1.85	4.8	173	13	1	12.53	0	0.07	41.8	24		0.5	0.21	0.76	15.1	9.7	159	104	0.99	76		0.6	13		130	13.3	0	0.25	38.7	93	0	0.11	13.7
2	2108190570	2	71	1	0	0	0	0	0	0	0	0	0	0	0	0	1.67	4.5	140	29	1		0	0.05	38.6	36		0.2	0.12	0.61	21.7	9.8	182	104	1.21	59		13.3	13		135	15.4	0	0.23	43.8	72	0	0.23	9.64
2	2108190772	2	68	0	0	0	0	0	0	0	0	0	0	0	0	0	1.83	4.4	71	31	1	61	0	0.04	35.1	35		0.3	0.1	0.58	18.5	10	271	102	0.71	82		3.3	9		85	13.9	0	0.23	41.4	70	0	0.14	9.83
2	2108232384	2	60	0	0	0	0	0	0	0	0	0	0	0	0	0	1.69	4.4	51	12	1		0	0.04	35.8	22		0.3		0.33	21.7	10.3	156	105	0.86	67		2	12		113	12.4	0	0.36	37.2	68	0	0.24	8.54
2	2108401540	2	77	0	0	0	0	0	0	0	0	0	0	0	0	0
2	2108407511	2	49	0	0	0	0	0	0	0	0	0	0	0	0	0	1.96	4.9	55	13	1	70.87	0	0.08	43.8	18		0.4	0.1	0.35	14.7	9.6	207	108	0.67			1.2	2		97	12.3	0	0.19	37	70	0	0.17	5.46
2	2108544511	2	53	1	0	0	0	0	0	0	0	0	0	0	0	0	2.23	4.9	74	21	1	315.82	0	0.04	29.3	23		0.6	0.12	0.58	17.9	10.1	195	100	0.89	89		0.9	2		86	14.8	0	0.26	44.2	60	0	0.28	12.05
2	2108571473	2	45	1	0	0	0	0	0	0	0	0	0	0	0	0
2	2108602612	2	68	1	0	0	0	0	0	0	0	0	0	0	1	0	1.35	4.2	78	18	1	120.08	0	0.09	28.8	22		0.6		0.48	12	9.1	169	103	0.79			3.4	15		144	13.2	0	0.12	39.7	47	0	0.04	10.35
2	2108682046	1	82	1	0	0	0	0	0	0	0	0	0	0	0	0
2	2108690956	1	74	1	0	0	0	0	0	0	0	0	0	0	0	0	1.71	4.1	85	22	1	39.08	0	0.04	40.1	22		0.2		0.35	19.5	9.2	216	104	0.81			1.6	20		97	13.3	0	0.36	39.7	41	0	0.23	9.87
2	2108694131	2	37	0	0	0	0	0	0	0	0	0	0	0	0	0
2	2109006130	2	54	1	0	0	0	0	0	0	0	0	0	0	0	0	1.44	4.6	77	18	1	34.14	1	1.74	33.6	21		1.2	0.19	0.78	16.8	10.1	196	103	0.87			1.1	21		91	16	0	0.4	45.9	50	0	0.08	8.01
2	2109097817	2	71	1	0	0	0	0	0	0	0	0	0	0	0	0
2	2109113083	2	50	1	0	0	0	0	0	0	0	0	0	0	0	0	1.92	5	63	20	1	397.53	0	0.29	30.6	27		0.6	0.17	0.74	12.4	10.8	224	104	0.73			2	2		133	15.8	0	0.16	45.2	50	0	0.2	6.59
2	2109122940	2	42	0	0	0	0	0	0	1	0	0	0	0	0	0	0.97	3.8	162	76	0		0	0.06	38.7	59		0.5	0.26	0.91	16.7	9.9	215	99	0.33			1.2	15	107		14.3	1	3565.36	41.7	70	0	0.3	6.17
2	2109258163	1	56	1	0	0	0	0	0	0	0	0	0	0	0	1	2.47	4.7	86	9	1	13.83	0	0.04	38.4	14		0.4	0.2	0.51	11.1	9.4	121	105	0.7			1.7	2		162	13.8	0	0.28	39.9	32	0	0.52	7.16
2	2109308422	2	75	0	0	0	0	0	0	0	0	0	0	0	0	0
2	2109342324	2	57	1	0	0	0	0	0	0	0	0	0	0	0	0
2	2109406807	1	75	1	0	0	0	0	0	0	0	0	0	0	0	0	1.57	4.4	57	20	1	154.81	0	0.12	34.6	22		0.3		0.47	15.8	10	222	101	0.92	80		3.4	2		131	15.6	0	0.24	45.1	37	0	0.05	7.73
2	2109641064	2	48	0	0	0	0	0	0	0	0	0	0	0	0	0
2	2109812295	2	55	1	0	0	0	0	0	0	0	0	0	0	0	0	1.57	4.4	82	29	1	20.88	0	0.14	33.6	29		1		0.37	16.6	9.4	202	105	0.73			5.7	18		137	14.5	0	0.36	40.6	31	0	0.07	9.04
2	2109861001	2	58	0	0	0	0	0	0	0	0	0	0	0	0	0	1.52	4.7	58	12	1	986.18	0	0.09	35.5	21		0.3		0.28	12.8	10.2	244	105	0.76	78		1.3	16		114	14.1	0	0.29	41.3	83	0	0.15	9.59
2	2110084806	2	53	1	0	0	0	0	0	0	0	0	0	0	0	0
2	2110169405	2	62	0	0	0	0	0	0	0	0	0	0	0	0	0
2	2110198033	2	39	1	0	0	0	0	0	0	0	0	0	0	0	0	1.48	4.6	63	27	1	254.48	0	0.06	36.4	22		0.4	0.14	0.4	12.7	9.9	189	101	0.89			2.7	17		110	15.5	0	0.18	45	40	0	0.06	9.55
2	2110202213	2	78	1	0	0	0	0	0	0	0	0	0	0	0	0	1.63	4.4	76	11	1	21.88	0	0.09	38.5	17		0.7	0.11	0.53	19	9.1	138	102	1.12	63		4.7	7		114	12.9	0	0.19	40.1	38	0	0.08	9.54
2	2110377144	2	48	1	0	0	0	0	0	0	0	0	0	0	0	0	1.71	4.8	63	115	1	92.28	0	0.06	32.8	216		0.4	0.11	0.53	14.3	9.5	133	107	0.94	86		1.8	2		103	14.5	0	0.14	41.8	40	0	0.06	14.79
2	2110497548	2	65	1	0	0	0	0	0	0	0	0	0	0	0	0	1.34	3.9	79	13	0	3.06	0	0.06	38.9	17		0.2	0.13	0.82	14.5	8.8	194	106	0.73			1.3	37		104	12.4	0	0.2	38	57	0	0.04
2	2110926844	2	70	1	0	0	0	0	0	0	0	0	0	0	0	0	1.96	4.5	56	16	0		0	0.08	36.9	23		0.4	0.18	0.67	16.4	9.4	180	99	0.83			1.4	19		130	13.7	1	2604.89	40.1	49	0	0.45	8.2
2	2111063261	1	55	1	0	0	0	0	0	0	0	0	0	0	0	0	2.04	4.9	56	19	0		1	1.23	32.2	26		0.9		0.38	18.5	9.8	175	101	0.94	83		1.1	9		204	12.8	0	0.27	39	47	0	0.12	7.79
2	2111294378	2	46	1	0	0	0	0	0	1	0	0	0	0	0	0
2	2111367902	2	48	0	0	0	0	0	0	0	0	0	0	0	0	0
2	2111518230	2	83	0	0	0	0	0	1	0	0	0	1	0	0	0
2	2111550277	2	61	0	0	0	0	0	0	0	0	0	0	0	0	0	1.43	5	64	39	0		0	0.07	35.3	32		0.2	0.1	0.41	14.3	10	177	104	0.77	76		0.3	29		117	13.1	0	0.21	39.5	60	0	0.47	9.2
2	2111632731	2	42	0	0	0	0	0	0	0	0	0	0	0	0	0
2	2111658208	2	65	0	0	0	0	0	0	0	0	0	0	0	0	0
2	2111672047	2	70	0	0	0	0	0	0	0	0	0	0	0	0	0	1.88	4.5	42	18	1	76.18	0	0.06	33.1	25		0.5	0.1	0.5	18.6	9.2	212	104	0.65	90		2.9	2		91	13	0	0.15	37.3	63	0	0.14	7.43
2	2111739995	2	56	1	0	0	0	0	0	0	0	0	0	0	0	0	2.18	4.8	55	24	1	249.41	0	0.04	33.5	20		0.5		0.42	13.7	9.8	217	99	0.73			2.8	5		86	14	0	0.2	41.2	61	0	0.97	10.04
2	2111756081	2	58	0	0	0	0	0	0	0	0	0	0	0	0	0
2	2111767849	2	72	0	0	0	0	0	0	0	0	0	0	0	0	0	1.26	4.3	129	18	0		0	0.18	37.2	24		0.6	0.14	0.58	13.5	8.7	217	105	0.51			1.3	28		149	12.5	0	0.28	37.1	45	0	0.15	7.26
2	2111772918	2	58	0	0	0	0	0	0	0	0	0	0	0	0	0
2	2111786661	1	62	0	0	0	0	0	0	0	0	0	0	0	0	0
2	2111826938	2	58	1	0	0	0	0	0	0	0	0	0	0	0	0
2	2111842362	2	66	1	0	0	1	0	0	0	0	0	0	0	0	0	1.42	4.7	67	63	0	5.47	0	0.05	34.9	47		0.4	0.35	1.25	13.2	9.8	163	101	1.07	69		1.1	19		160	15.5	0	0.19	46	50	0	0.07	6.89
2	2111872786	2	42	0	0	0	0	0	0	0	0	0	0	0	0	0	1.65	5.1	72	18	1	418.61	0	0.08	34.3	17		0.8		0.36	11.8	9.5	227	103	0.63			4.8	15		93	13.1	0	0.24	37.6	45	0	0.12	5.56
2	2111906263	1	46	1	0	0	0	0	0	0	0	0	0	0	0	0	1.42	4.7	58	8	0		0	0.07	31.6	18		0.5	0.21	0.8	9.1	9.5	225	103	0.91	90		16.2	17		91	14.1	0	0.27	40.9	82	0	0.09	7.54
2	2111930766	2	59	0	0	0	0	0	0	0	0	0	0	0	0	0	1.45	4.2	154	13	1	662.51	0	0.06	38.3	31		0.9		0.22	21.9	9.2	267	109	1.01	56		3.6	17		113	15.7	0	0.22	46.6	52	0	0.14	10.45
2	2111937239	2	56	1	0	0	0	0	0	0	0	0	0	0	0	0	1.45	4.8	61	41	0	6.14	0	0.04	32.4	31		0.6	0.2	0.71	15.2	9.8	198	102	1.33	56		5.5	7		184	15.5	0	0.21	44	36	0	0.07	6.28
2	2112050840	1	58	1	0	0	0	0	0	0	0	0	0	0	0	0	1.59	4.6	45	29	0	2.68	0	0.04	29.9	19		0.2	0.25	0.96	28.1	9.1	259	97	1.52	47		0.2		30		16.7	0	0.22	47.2		0	0.11
2	2112099663	2	56	0	0	0	0	0	0	0	0	0	0	0	0	0	1.26	4.8	83	17	1	41.2	0	0.08	39	25		0.3	0.13	0.55	15.9	10.1	204	104	0.74	81		0.9	32		106	13.5	0	0.2	38.1	41	0	0.21	7.83
2	2112111059	2	46	1	0	0	0	0	0	0	0	0	0	0	0	0		4.5	71	36	1	53.26	1	1.19		25		0.6	0.23	1.54	12.4		199		1.1	72		0.8		59	101	14.9	0	0.15	41.4	43			9.45
2	2112124203	2	76	0	0	0	0	0	0	0	0	0	0	0	0	0
2	2112177175	2	36	0	0	0	0	0	0	0	0	0	0	0	0	0	1.63	4.9	40	86	1	35.96	0	0.14	35.1	63		0.5	0.15	0.97	15.6	9.1	209	102	0.69			2.4	8		115	14.5	0	0.15	40.8	43	0	0.07	6.31
2	2112215903	2	55	0	0	0	0	0	0	0	0	0	0	0	0	0	1.42	4.4	131	21	0		0	0.05	37.2	31		0.2	0.16	0.57	28.1	9.4	171	98	0.71	85		0.9	29		136	13.1	1	4033.85	37.7	68	0	0.12	8.43
2	2112314187	2	54	0	0	0	0	0	0	0	0	0	0	0	0	0	1.81	4.7	89	12	1	108.14	0	0.03	31.7	19		0.2	0.22	0.74	11.8	9.4	158	102	0.7	87		0.4	8		96	12.9	0	0.13	39.4	59	0	0.11	8.71
2	2112348344	2	48	1	0	0	0	0	0	0	0	0	0	0	0	0	1.88	4.5	87	35	0		0	0.03	34.9	25		0.8	0.14	0.69	14.6	9.5	248	104	0.74			1.1	7		145	15.2	0	0.23	42.2	37	0	0.12	6.36
2	2112449251	2	48	1	0	0	0	0	0	0	0	0	0	0	0	0
2	2112468923	2	82	1	0	0	0	0	0	0	0	0	0	0	0	0	1.45	4.5	104	17	1	22.53	0	0.07	43.3	40		0.7	0.11	0.81	11.7	9.3	247	104	0.64			3.5	36		103	13.6	0	0.16	42	75	0	0.06	9.17
2	2112568324	2	68	0	0	0	0	0	0	0	0	0	0	0	0	0
2	2112689995	2	62	1	0	0	0	0	0	0	0	0	0	0	0	0	1.38	4.4	97	51	1	168.43	0	0.05	35.8	63		0.5	0.13	0.52	11.5	9.2	178	105	0.81			6.4	17		137	15.1	0	0.14	45.9	59	0	0.08	11.25
2	2112725455	2	48	0	0	0	0	0	0	0	0	0	0	0	0	0	1.81	4.7	67	79	0		0	0.05	42.9	92		0.9	0.1	0.32	16.9	9.6	156	103	0.8	71		1.7	17		92	12.2	0	0.16	38.3	58	0	0.06	9.08
2	2112833608	2	71	0	0	0	0	0	1	0	0	0	0	0	0	0
2	2112868621	2	17	0	0	0	0	0	0	0	0	0	0	0	0	0	1.53	4.6	44		0	6.09	0	0.07	38.3	14		0.3	0.21	0.64	9.9	9.7	148	104	0.72			1.3	5		88	13.2	0	0.25	40.4	59	0	0.32	9.36
2	2112896582	2	56	1	0	0	0	0	0	0	0	0	0	0	0	0	1.34	4.3	110	33	1	101.35	0	0.04	35.9	30		0.7	0.16	0.7	11.7	9.5	171	103	0.84			3.7	36		183	14.4	0	0.13	41.5	41	0	0.06	8.17
2	2112921886	2	47	0	0	0	0	0	0	0	0	0	0	0	0	0	1.38	4.4	55	8	0		0	0.09	37.2	18		0.2		0.27	10.1	8.9	177	103	0.67			8.7	11		106	12.6	0	0.18	38.9	78	0	0.07	6.15
2	2112983213	2	73	1	0	0	1	0	0	0	0	0	0	0	0	0	1.72	4.3	81	17	0	3.66	0	0.06	42.4	22		0.3		0.47	15.7	9.3	182	98	0.75			4.5	9		99	15.2	0	0.15	46.1	53	0	0.07	11.08
2	2113069646	1	58	1	0	0	0	0	0	0	0	0	0	0	0	0
2	2113106817	2	61	0	0	0	0	0	0	0	0	0	0	0	0	0
2	2113210544	2	36	1	0	0	0	0	0	0	0	0	0	0	0	0	1.89	5.1	89	52	0		0	0.07	38.7	36		0.3	0.19	0.58	14.6	9.9	163	100	0.96	89		6	5		139	15.3	1	3214.81	45.4	37	0	0.08	11.78
2	2113212562	2	23	0	0	0	0	0	0	0	0	0	0	0	0	0	1.75	4.9	62	14	1	141	0	0.05	31.1	24		0.5	0.15	0.8	13.9	9.2	175	107	0.69			1.7	4		76	12.4	0	0.17	38	69	0	0.11	7.37
2	2113256291	1	14	0	0	0	0	0	0	0	0	0	0	0	0	0	1.57	4.7	86	104	0		0	0.16	35.6	54		0.4	0.13	0.47	13.8	10	220	101	0.66			4	29		149	13.6	0	0.15	42.3	41	0	0.07
2	2113489366	1	76	0	0	0	0	0	0	0	0	0	0	0	0	0	1.41	4.8	55	16	0	5.67	0	0.03	40.7	19		0.2		0.29	31	9.8	182	104	0.84	66		0.3	19		105	12.9	0	0.11	38.1	57	0	0.06	10.87
2	2113618871	2	28	0	0	0	0	0	0	0	0	0	0	0	0	0
2	2113619266	2	49	1	0	0	0	0	0	0	0	0	0	0	0	0	1.88	4.7	97	18	1	334.59	0	0.07	39.1	20		0.5	0.27	0.96	19.8	9.4	160	103	0.82			4	2		114	16.3	0	0.17	46.6	36	0	0.19	7.17
2	2114334157	2	74	1	0	0	0	0	0	0	0	0	0	0	0	0
2	2114614348	2	69	0	0	1	0	0	0	1	0	0	1	1	0	1
2	2114663654	1	77	1	0	0	0	0	0	0	0	0	0	0	0	0	0.39	3.7	76	10	1	36.09	0	0.21	64.7	15		0.2	0.32	0.38	21.8	10.2	149	100	1.2	59		4.3	2	16	98	10	0	0.22	30.6	22	0	0.15	22.66
2	2114814600	2	46	0	0	0	0	0	0	0	0	0	0	0	0	0	1.45	4.2	58	14	1	17.27	0	0.06	34.8	14		0.2	0.2	0.85	9.6	9	216	104	0.59			2	7	23		13.8	0	0.16	39.1	50	0	0.04	14.58
2	2115167551	2	51	0	0	0	0	0	0	0	0	0	0	0	0	0	1.45	4.5	113	17	1	55.5	0	0.17	33.6	30		0.3	0.19	0.8	9.6	9	169	103	0.58			0.6	24		90	11.6	0	0.17	35.8	64	0	0.12	8.62
2	2115167973	2	39	1	0	0	0	0	0	0	0	0	0	0	0	0	1.79	5.2	80	30	1	19.8	0	0.05	36.5	33		0.7	0.11	0.56	16.4	9.6	239	102	0.98	85		1.3	6		96	16.3	0	0.12	47.3	72	0	0.07	10.95
2	2115200222	2	75	1	0	0	0	0	0	0	0	0	0	0	0	0	1.31	4.2	73	14	1	235.92	0	0.07	40.3	25		0.1	0.15	0.7	20.3	8.8	126	107	1.16	61		2.5	16		122	12.6	0	0.17	37.5	32	0	0.06	12.81
2	2115213704	1	72	0	0	0	0	0	0	0	0	0	0	0	0	0	1.59	4.3	62	12	1	167.07	0	0.03	34.4	16		0.4	0.11	0.48	18.7	9.2	192	107	0.88	63		4.4	4		99	12.9	0	0.17	37	41	0	0.09	12.38
2	2115226892	2	82	1	0	0	0	0	0	0	0	0	0	0	0	0
2	2115273008	2	58	1	0	0	0	0	0	0	0	0	0	0	0	0	1.88	4.5	51	25	0		0	0.05	32.6	21		0.8	0.3	1.68	18.1	8.9	175	103	0.88	89		3.5	2		96	14.8	0	0.11	42.4	59	0	0.06	8.75
2	2115284159	2	59	0	0	0	0	0	0	0	0	0	0	0	0	0	1.8	4.5	43	11	1	133.18	0	0.04	41.5	20		0	0.14	0.67	10.6	8.9	156	108	0.54			1.6	12		108	11.4	0	0.2	35	49	0	0.07	9.55
2	2115303091	1	63	0	0	0	0	0	0	0	0	0	0	0	0	0
2	2115331500	1	45	1	0	0	0	0	0	0	0	0	0	0	0	0	1.73	4.5	99	38	1	64.58	0	0.06	28.9	26		0.3	0.16	0.65	9.1	9.8	140	98	0.9			1.7	4		320	15.5	0	0.17	45.2	60	0	0.08	11.32
2	2115353291	2	82	0	0	0	0	0	0	0	0	0	0	0	0	0	1.29	4	54	8	0		0	0.06	38.5	24		1.1	0.14	0.76	13.1	9	196	105	0.89	61		0.3	25		116	12.1	0	0.18	36.5	37	0	0.09	13.65
2	2115390174	2	52	1	0	0	0	0	0	0	0	0	0	0	0	0	1.63	4.9	86	18	1	80.87	0	0.04	33.9	23		0.5		0.45	10.7	9.9	266	101	0.94	84		1.5	17		102	16.2	0	0.12	50.3	59	0	0.08	12.79
2	2115390241	2	52	0	0	0	0	0	0	0	0	0	0	0	0	0	1.61	4.5	111	14	1		0	0.12	33.9	23		0.3	0.1	0.41	14	9.2	178	107	0.62			0.1	18		112	12.3	0	0.2	37.7	58	0	0.05	6.36
2	2115390344	1	43	0	0	0	0	0	0	0	0	0	0	0	0	0
2	2115431846	2	19	1	0	0	0	0	0	0	0	0	0	0	0	0	1.61	5	92	11	1	13.94	0	0.04	33.3	18		0.8	0.16	0.76	9.2	9.6	186	103	0.92			1.3	3		98	17	0	0.16	47.7	55	0	0.05	25.98
2	2115431960	2	79	1	0	0	1	0	0	0	1	1	0	1	1	1
2	2115447434	2	69	0	0	0	0	0	0	0	0	0	0	0	0	0	1.37	4.1	72	15	1	599.6	0	0.18	37.5	30		0.2		0.34	21	9.2	277	107	0.87	65		2.4	13		99	13	0	0.14	38.4	73	0	0.07	10.02
2	2115495234	2	50	1	0	0	0	0	0	0	0	0	0	0	0	0	1.61	4.5	93	19	1	107.42	0	0.06	33.5	29		1.5	0.13	0.77	16.6	9.6	239	104	0.93	86		2.6	11		109	14.4	0	0.2	42.3	53	0	0.07	8.56
2	2115546531	2	80	1	0	0	0	0	0	0	0	0	0	0	0	0
2	2115558881	1	58	0	0	0	0	0	0	0	0	0	0	0	0	0	1.96	4.9	76	15	1	52.28	0	0.05	40.8	30		0.3	0.24	1.49	16	9.6	217	105	0.83	71		0.7	8		108	14.7	0	0.21	43.5	77	0	0.11	12.98
2	2115559039	2	48	1	0	0	0	0	0	0	0	0	0	0	0	0	1.75	4.9	61	56	1	327.96	0	0.07	30.4	38		0.4	0.13	0.79	11.3	9.2	212	102	0.89			3.7	5		102	16.8	0	0.14	47.4	51	0	0.05	16.66
2	2115652044	2	73	0	0	0	0	0	0	0	0	0	0	0	0	0
2	2115874981	2	68	0	0	0	0	0	0	0	0	0	0	0	0	0	1.59	4.6	123	15	1	120.65	0	1.07	33.5	20		1.3		0.36	22.4	9.5	200	103	0.64			5.1	23		96	13.3	0	0.11	41.5	62	0	0.07	9.34
2	2115965429	2	62	1	0	0	0	0	0	0	0	0	0	0	0	0	1.38	4.7	64	43	0		0	0.06	39	35		0.6	0.11	0.54	7.9	9.4	182	102	0.74			4.1	17		104	14.7	0	0.14	43.9	54	0	0.04	11.64
2	2115974901	2	46	1	0	0	0	0	0	0	0	0	0	0	0	0
2	2115987910	1	54	0	0	0	0	0	0	0	0	0	0	0	0	0	1.81	4.9	88	80	1	22.43	0	0.03	37.7	70		0.5	0.13	0.6	16	9.5	187	102	0.75	81		2.5	19		91	13.6	0	0.25	38.6	45	0	0.05	8.13
2	2116203598	2	64	0	0	0	0	0	0	0	0	0	0	0	0	0	1.67	4.5	67	19	1	915.79	0	0.03	34.2	30		0.3	0.31	1.32	10.6	9.4	198	103	0.7	84		2.5	9		84	12.5	0	0.17	36	50	0	0.07	7.3
2	2116221055	1	70	1	0	0	0	0	0	0	0	0	0	0	0	0
2	2116239329	2	68	1	0	0	0	0	0	0	0	0	0	0	0	0
2	2116380430	2	25	0	0	0	0	0	0	0	0	0	0	0	0	0
2	2116409161	2	53	1	0	0	0	0	0	0	0	0	0	0	0	0
2	2116451371	1	35	1	0	0	0	0	0	0	0	0	0	0	0	0	1.62	4.7	165	53	0	2.21	1	12.14	38.9	39		0.2	0.13	0.55	21.4	9.3	178	106	0.97	88		0.5			73	15.1	0	0.16	46.7		0	0.09
2	2116483568	1	82	0	0	0	0	0	0	0	0	0	0	0	0	0	1.05	4	72	9	0		0	0.05	31	27		0.3	0.1	0.47	27.6	8.8	178	106	1.26	41		1.9	34		128	11.2	0	0.14	35.6	41	0	0.07	12.65
2	2116501031	1	40	1	0	0	0	0	0	0	0	0	0	0	0	0	1.88	4.9	65	26	1	302.87	0	0.05	38.2	27		0.7		0.59	7.7	9.3	209	101	0.62			1.7	8		128	15.8	0	0.18	46.7	35	0	0.06	6.92
2	2116588185	1	68	0	0	0	0	0	0	0	0	0	1	1	0	0
2	2116631393	2	47	1	0	0	0	0	0	0	0	0	0	0	0	0	1.71	5.3	50	33	0		0	0.04	34.5	25		0.7	0.19	0.82	18.5	10.3	260	102	0.88			1.2	5		151	16.6	0	0.15	49.1	57	0	0.1	8.89
2	2116641410	2	52	1	0	0	0	0	0	0	0	0	0	0	0	0	1.68	4.7	66	17	1	23.8	0	0.06	37.5	18		0.7	0.15	0.54	11.3	9.6	234	102	0.73			2.2	6		80	15.7	0	0.26	46.8	66	0	0.07	8.71
2	2116712993	2	77	1	0	0	0	0	0	0	0	0	0	0	0	0	1.77	4.6	77	14	1	110.05	0	0.07	34.1	23		0.8	0.14	0.78	13.8	9.8	206	104	0.74			3.7	3		102	14.3	0	0.22	41.5	63	0	0.07	7.58
2	2117229892	2	81	1	0	0	0	0	0	0	0	0	0	0	0	0
2	2117321203	2	33	1	0	0	0	0	0	0	0	0	0	0	0	0
2	2117434122	2	49	1	0	0	0	0	0	0	0	0	0	0	0	0
2	2117555299	2	60	1	0	0	0	0	0	0	0	0	0	0	0	0	1.68	4.2	93	14	0		0	0.03	32	26		0.4	0.13	0.75	11.4	9.3	177	105	0.84			1.1	3		133	14.2	0	0.28	43.2	71	0	0.09	7.07
2	2117684098	2	48	1	0	0	0	0	0	0	0	0	0	0	0	0
2	2117684138	2	40	0	0	0	0	0	0	0	0	0	0	0	0	0
2	2117914028	2	85	0	0	0	0	0	0	0	0	0	0	0	0	0	1.8	4.5	59	20	1	38.57	0	0.05	38.1	21		0.7		0.5	23.5	9.4	215	106	0.89	60		6.6	3		115	14	0	0.2	41.4	55	0	0.06	9.98
2	2118122143	2	50	0	0	0	0	0	0	0	0	0	0	0	0	0	1.79	5	77	29	0		0	0.05	40.7	30		0.7	0.15	0.86	9.2	10	181	106	0.72	86		0.6	16		135	14.2	0	0.24	41.2	35	0	0.07	8.46
2	2118131185	2	77	0	0	0	0	0	0	0	0	0	0	0	0	0	1.63	4.4	84	13	0		0	0.05	33.3	19		0.9		0.45	18	9.1	199	106	0.65	88		6.3	19		88	10.5	0	0.17	32.2	35	0	0.1	13.27
2	2118148091	2	40	1	0	0	0	0	0	0	0	0	0	0	0	0
2	2118206160	2	70	0	0	0	0	0	0	0	0	0	0	0	0	0
2	2118237647	2	80	0	0	0	0	0	0	0	0	0	0	0	0	0	1.47	4.7	79	18	0	7.31	0	0.06	36.2	21		0.8	0.15	0.72	17.6	9.2	152	109	0.68	83		0.8	9		102	13.9	0	0.13	41.6	60	0	0.07	10.76
2	2118252558	2	84	1	0	0	0	0	0	0	0	0	0	0	0	0	1.45	4.2	95	9	1	104.81	0	0.06	40.9	16		0.4	0.13	0.71	17.6	8.6	142	103	0.88	83		0.4	2		124	13.2	0	0.23	38.3	35	0	0.07	19.45
2	2118256352	2	56	0	0	0	0	0	0	0	0	0	0	0	0	0	1.41	4.1	64	9	1	49.27	0	0.1	33.6	15		1		0.43	13.5	9.3	230	104	0.64			5.1	41		92	13.6	0	0.13	41.4	55	0	0.09	5.18
2	2118268978	1	0	0	0	0	0	0	0	0	0	0	0	0	0	0
2	2118268996	1	69	0	0	0	0	0	0	0	0	0	0	0	0	0
2	2118335629	2	57	1	0	0	0	0	0	0	0	0	0	0	0	0
2	2118362330	2	58	1	0	0	0	0	0	0	0	0	0	0	0	0	1.73	4.5	78	16	1	53.9	0	0.03	31.3	28		0.8	0.16	1.07	11.6	9.4	238	108	0.84			2.3	2		88	15.5	0	0.14	46.6	61	0	0.1	11.82
2	2118384569	2	62	1	0	0	0	0	0	0	0	0	0	0	0	0
2	2118401993	2	82	1	0	0	0	0	0	0	0	0	0	0	0	0	1.68	4.7	104	16	1	28.1	0	0.06	35	21		0.6	0.25	1.45	10.1	9	185	104	0.91	80		1.7	7		98	16.5	0	0.14	49.9	33	0	0.07	21.64
2	2118426564	2	75	0	0	0	0	0	0	0	0	0	0	0	0	0
2	2118456952	2	40	0	0	0	0	0	0	0	0	0	0	0	0	0
2	2118466854	2	76	0	0	0	0	0	0	0	0	0	0	0	0	0
2	2118466959	2	81	0	0	0	0	0	0	0	0	0	0	0	0	0	1.91	4.4	59	14	0		0	0.05	43.7	24		0.4		0.39	23.1	9.5	258	104	0.81	68		1.4	18		95	13	0	0.23	39.7	67	0	0.08	13.95
2	2118515010	1	54	1	0	0	0	0	0	0	0	0	0	0	0	0	1.52	4.4	141	17						22		0.4	0.11	0.57	9.5	9.7	197	104	0.89	89		2.4			156	16.3			47
2	2118553160	2	52	1	0	0	0	0	0	0	0	0	0	0	0	0
2	2130307921	2	0	1	0	0	0	0	0	0	0	0	0	0	0	0
3	3038000146	1	81	0	0	0	0	0	0	0	0	0	0	0	0	0
3	3038000163	2	50	0	0	0	0	0	0	0	0	0	0	0	0	0
3	3038000915	1	80	1	0	0	1	0	0	0	0	0	0	0	0	1
3	3038000948	2	60	0	0	0	0	0	0	1	0	0	1	0	0	0
3	3038001294	2	66	0	0	0	0	0	0	1	0	0	1	0	1	0		3.8	78	13						15			0.2	0.5	20.4	8.9	136	107	1	55				12	96					36
3	3038001843	1	33	0	0	0	0	0	0	0	0	0	0	0	0	0		3.7	205	6	0	9			25.1	18	0.02	0.2	0.1	0.6	6.9	8.5	223	103	0.83	84	0.1	0.9		8	51	7.7	0		24.3
3	3038003138	1	39	1	0	0	0	0	1	0	1	0	1	0	0	0
3	3038004705	1	59	0	0	0	0	0	0	1	0	0	0	0	0	0
3	3038005315	2	69	0	1	0	0	0	1	1	1	0	1	1	0	0																									98
3	3038006172	2	74	0	0	0	0	0	0	0	0	0	0	0	0	0
3	3038006522	2	70	1	1	0	1	0	0	0	0	0	0	0	0	0
3	3038007042	2	57	1	0	0	0	0	0	0	0	0	0	0	0	0
3	3038007094	1	80	0	0	0	0	0	0	1	1	0	1	1	1	0
3	3038007277	2	74	0	0	1	0	0	0	0	0	1	0	0	1	1
3	3038008808	2	63	1	1	0	0	0	0	0	0	0	0	0	0	0
3	3038009814	2	78	1	0	0	0	0	0	1	0	1	1	1	0	0
3	3038010254	2	77	1	0	0	0	0	1	0	1	0	1	0	0	0
3	3038011507	2	79	1	0	0	0	0	0	0	0	0	0	0	0	0
3	3038014511	1	73	0	0	0	0	0	1	0	1	0	1	0	0	0											0.03	0.5									0.42	8.3				11.4			34.3
3	3038020501	1	46	0	0	0	0	0	1	1	1	0	1	0	0	0
3	3038020555	2	69	1	0	0	0	0	0	0	0	0	1	0	0	0		4.6	107	16	1	41.4	0	0.1	32.4	18	0.01	0.2	0.2	0.8	17	8.9	188	108	1.27	60	0.1	2.1		28	154	14.4	0		41.4
3	3038020758	2	64	1	0	0	0	0	0	0	0	0	0	0	0	0		4.6	83	19					32.1	18	0.03	0.3	0.2	0.6	15.2	8.7	217	106	0.95		0.21	2.5	9	35	106	13.9			40	39
3	3038021040	2	53	0	0	0	0	0	0	0	0	0	0	0	0	0
3	3038021591	1	69	0	0	0	0	0	0	1	0	0	0	0	0	0
3	3038022882	2	64	0	0	0	0	0	0	0	0	0	0	0	0	0
3	3038024949	2	63	0	0	0	0	0	0	0	0	0	0	0	0	0
3	3038025345	2	52	0	0	0	0	0	0	1	0	0	1	0	0	0		4.3	81	50					32.6	57	0.04	0.5	0.1	0.6	20.3	8.7	127	103	1.07	57	0.2	2.3		20	127	11.3			32.4	38
3	3038027623	2	69	0	0	0	0	0	0	0	0	0	0	0	0	0
3	3038028529	2	67	1	0	0	1	0	0	0	1	0	0	1	0	0
3	3038030014	2	49	1	0	0	0	0	0	1	1	0	0	0	0	0
3	3038030865	1	49	0	0	0	0	0	0	0	0	0	1	0	0	0
3	3038031177	1	63	0	0	0	0	0	0	0	0	0	0	0	0	0		4.8	53	21						26	0.03	0.5	0.1	0.5	23	8.8	213	107	0.71		0.1	1.7		14	96	12.2			34.7	46
3	3038031588	2	72	1	0	0	1	0	0	0	1	1	0	0	0	0		4.5	93	19					30.9	26	0.03	0.5	0.1	0.3	20.8	9	177	108	1.4	53	0.23	3.8	8	19	85	13.1			38.2	45			15.99
3	3038034826	1	33	0	0	0	0	0	0	0	0	0	0	0	0	0		4.7	37	15					32.6	17	0.04	0.8	0.3	0.9	10.8	8.7	151		0.86	81	0.27	5.3		10	97	15			41.9	49
3	3038039476	1	39	1	0	0	0	0	0	1	0	0	1	0	0	0					0	6.1	0	0.1																			0
3	3038039495	2	59	1	0	0	0	0	0	0	0	0	0	0	0	0
3	3038055048	1	52	1	0	0	0	0	0	0	0	0	0	0	0	0
3	3038055114	1	36	1	0	0	0	0	0	0	0	0	0	0	0	0
3	3038059228	2	42	1	1	0	0	0	0	0	0	0	1	0	0	0
3	3038061463	2	57	0	0	0	0	0	0	0	0	0	0	0	0	0		4.5		27						27	0.04	0.6	0.3	1.1	18.1			104	0.93	62	0.17	3	21	21		13.2			37.6
3	3038061716	1	61	1	0	0	0	0	0	0	0	0	1	0	0	0		3.6	58	8						17	0.02	0.4	0.1	0.2	15.6	8.1	152	100	1.1	72	0.17	3.8		33	147	8.6			25.2
3	3038064219	2	35	0	0	0	0	0	0	0	0	0	0	0	0	0
3	3038064243	1	59	1	0	0	0	0	0	0	0	0	0	0	0	0
3	3038064335	2	50	0	0	0	0	0	0	0	0	0	0	0	0	0
3	3038072161	2	63	1	0	0	0	0	0	0	0	0	0	0	0	0		4.6	71	23					28.3	26	0.02	0.4	0.2	0.7	9.7	9.1	192	99	1.11	71	0.13	2.4	9	85	108	15.3			44.1	40			12.17
3	3038074830	1	73	0	0	0	0	0	0	1	0	0	1	0	0	0							0	0.1
3	3038075668	2	49	1	0	0	0	0	0	0	0	0	0	0	0	0
3	3038412255	1	80	0	0	0	0	0	0	0	0	0	0	0	0	0		4.4	85	11	1	35	0	0.2	30.4	12	0.03	0.3	0.1	0.3	15	9	204	103	1.07		0.24	2.4		12	181	11.4	0		32.8
3	3038596169	2	82	0	0	0	0	0	0	0	0	0	0	0	0	0
3	3038597148	2	74	1	0	0	0	0	0	0	0	0	0	0	0	0
3	3038605361	2	79	0	0	0	0	0	0	0	0	0	1	0	0	0
3	3038662528	2	71	0	0	0	0	0	0	0	0	0	1	0	0	0
3	3038886184	2	84	0	0	0	0	0	0	0	1	1	1	0	0	0
3	3038984348	2	69	0	0	0	0	0	0	0	1	1	1	0	0	0
3	3039096124	2	32	1	0	0	1	0	0	0	1	0	0	0	0	0
3	3039109198	1	47	1	0	0	0	0	1	1	0	0	0	0	0	0
3	3039412561	2	66	0	0	0	0	0	0	0	0	0	0	0	0	0
3	3039523778	2	38	1	0	0	0	0	0	0	0	0	0	0	0	0
3	3039996299	2	72	0	0	0	0	0	0	1	0	0	1	0	0	0
3	3040055519	2	71	0	0	0	0	0	0	0	1	1	0	1	0	0
3	3040199947	2	61	0	0	0	0	0	0	0	0	0	0	0	0	0
3	3040259305	2	56	0	0	0	0	0	0	0	0	0	0	0	0	0
3	3040491646	2	65	1	0	0	0	0	0	0	0	0	1	0	0	0
3	3040512241	2	72	1	0	0	1	0	0	0	0	0	0	0	0	0
3	3040527166	2	36	0	0	0	0	0	0	0	0	0	0	0	0	0		4.1	50	15						23	0.02	0.5	0.1	0.3	18.1	6.1	189	102	0.56		0.03	0.8		31	92	11.4			33.9
3	3041071428	1	42	1	0	0	0	0	0	0	0	0	0	0	0	0
3	3041085379	1	62	1	0	0	0	0	0	0	0	0	0	1	0	0		4.5	75	47	1	392	0	0.2	30.9	27	0.03	0.4	0.2	0.7	21.1	8.9	150	104	0.92	83	0.17	2.7		42	150	15.5	0		43.9		0	0.1
3	3041113112	2	82	1	0	0	1	0	0	0	0	0	0	0	0	0
3	3041130064	2	72	0	0	0	0	0	0	0	0	0	0	0	0	0
3	3041162907	1	75	1	0	0	0	0	0	0	0	0	0	0	0	0
3	3041165536	2	67	0	0	0	0	0	0	1	0	1	1	0	1	0
3	3041271757	1	47	1	0	0	0	0	0	0	0	0	0	0	0	0
3	3041290693	1	73	0	0	0	0	0	0	0	0	0	1	0	0	0
3	3041293297	1	39	1	0	0	0	0	0	0	0	0	0	0	0	0
3	3041339319	2	82	1	0	0	1	0	0	1	0	1	1	1	1	0		4.6	59	18						18			0.3	0.8	19.9	8.6	147		1.19	59				27	139					50
3	3041360273	2	74	0	0	0	0	0	0	0	0	0	0	0	0	0
3	3041360561	2	54	0	0	0	0	0	0	0	0	0	0	0	0	0
3	3041400252	1	74	0	0	0	0	0	0	0	0	0	0	0	0	0
3	3041400781	1	76	0	0	0	0	0	0	0	0	0	0	0	0	0
3	3041404384	2	76	0	0	0	0	0	0	0	0	0	0	0	0	0		4.4	92	22	0	7	0	0.2	29.5	33	0.04	0.4	0.1	0.4	16.4	8.9	149	102	0.7	81	0.21	2.6		20	146	12.6	0		37		0	0.1
3	3041583492	2	70	1	0	0	1	0	0	1	1	1	1	0	0	0
3	3041591320	2	41	0	0	0	0	0	0	0	0	0	0	0	0	0
3	3041644942	2	79	1	0	1	1	0	0	0	1	1	1	0	0	1		4.1	60	11						13	0.01	0.1	0.2	0.8	28.4	8.5	200	104	1.07	67	0.04	0.6		13	125	12.1			36.4	58
3	3041724832	2	73	0	1	0	0	1	0	1	0	0	1	0	1	0		4.3	42	24					71.2	34			0.2	0.3	20.3	9.3	137	105	0.89	62				29	99					60
3	3041873432	2	58	1	0	0	0	0	0	0	0	0	0	0	0	0
3	3041983211	2	46	1	0	0	0	0	0	0	0	0	0	0	0	0
3	3041999921	2	74	0	0	0	0	0	0	0	0	0	0	0	0	0
3	3042070415	2	69	1	0	0	1	0	0	0	0	0	0	0	0	0		4.6	64	19	1	228.4	0	0.1	31.3	19	0.03	0.4	0.3	1.1	7.1	9.5	164	102	0.8		0.14	1.6		38	107	15.6	0		45.9
3	3042083075	2	67	1	0	0	0	0	0	1	0	1	0	0	1	0
3	3042314883	1	67	1	0	0	0	0	1	1	0	0	1	1	0	0		4.7	69	11						12	0.01	0.3	0.1	0.4	33.2	9.6	147		6.96	8	0.1	2.6		58	127	10.3			29.1	31
3	3042323908	2	72	1	0	0	0	0	0	0	0	0	0	0	0	0		4	100	29	0	0.7	0	0.1	41.5	29	0.04	1.2	0.9	2.2	10.5	9.2	125	102	0.72		0.08	2.3		89	334	12.8	1		36.7
3	3042324530	1	81	0	0	0	0	0	0	0	0	0	0	0	0	0
3	3042327212	2	59	1	0	0	0	0	0	0	0	0	1	0	0	0
3	3042363514	2	54	1	0	0	0	0	0	0	0	0	0	0	0	0
3	3042380614	2	64	0	0	0	0	0	0	0	0	0	0	0	0	0
3	3042388477	2	51	0	0	0	0	1	0	0	0	0	1	0	1	0
3	3042482904	2	55	0	0	0	0	0	0	0	0	0	1	0	0	0
3	3042517608	2	71	0	0	0	0	0	0	0	0	0	0	0	0	0
3	3042519085	2	68	1	0	0	0	0	0	0	0	0	0	0	0	0
3	3042535353	2	69	1	0	0	0	0	0	0	0	0	0	0	0	0
3	3042549653	2	72	1	0	0	0	0	0	0	0	0	1	0	0	0
3	3042563910	2	74	0	0	0	0	0	0	0	0	0	0	0	0	0
3	3042598143	2	65	1	0	0	0	0	0	0	1	0	0	0	0	0
3	3042638168	1	54	0	0	0	0	0	0	0	0	0	0	0	0	0		4.8	63	12	1	952.3	0	0.1	31	18	0.02	0.4	0.2	0.7	10	8.8	179	102	0.74		0.17	3.3		16	100	12.7	0		37.5
3	3042692191	1	76	0	0	0	0	0	0	0	0	0	0	0	0	0
3	3042784957	2	71	0	0	0	0	0	0	0	0	0	0	0	0	0
3	3042854506	2	64	0	0	0	0	0	0	0	0	0	0	0	0	0
3	3042855025	2	57	0	0	0	0	0	0	0	0	0	0	0	0	0
3	3042877377	2	76	0	0	0	0	0	0	0	0	0	0	0	0	0
3	3042896222	2	61	0	0	0	0	0	0	0	0	0	1	0	1	0
3	3042911385	2	77	0	0	0	0	0	0	0	1	0	1	0	1	0
3	3042998738	2	83	0	0	0	0	0	0	0	0	0	0	0	0	0
3	3043069964	2	72	0	0	0	0	0	0	0	0	0	0	0	0	0
3	3043114044	1	55	0	0	0	0	0	0	0	0	0	0	0	0	0
3	3043179175	1	43	1	0	0	0	0	0	0	0	0	0	0	0	0
3	3043228442	2	72	0	0	0	0	0	0	0	0	0	0	0	0	0
3	3043284870	2	71	0	0	0	0	0	0	0	0	0	0	0	0	0
3	3043323261	1	65	1	0	0	0	0	0	0	1	1	0	0	0	0
3	3043332161	2	58	0	0	0	0	0	0	0	0	0	0	0	0	0
3	3043424936	2	34	1	0	0	0	0	0	1	0	0	1	1	0	0
3	3043455992	2	73	1	0	0	0	0	0	0	0	0	0	0	0	0
3	3043468155	2	67	1	0	0	0	0	0	0	0	0	0	0	0	0		4.5	57	20	0	7.3				18			0.2	0.4	18.2	12.1	111	105	1.18	65				17	107		0
3	3043508047	1	24	1	0	0	0	0	0	0	0	0	0	0	0	0
3	3043524006	1	61	1	0	0	0	0	0	1	0	0	0	0	0	0
3	3043658787	2	66	0	0	0	0	0	0	0	0	0	0	0	0	0
3	3043708451	2	51	0	0	0	0	0	0	0	0	1	0	0	0	0
3	3043739529	2	85	1	0	0	1	0	1	0	0	1	1	1	0	0		4.3	49	12	1	84.7	0	0.1	30.8	26	0.02	0.5	0.3	1	31.1	8.4	92	107	1.81	36	0.1	2.4		11	102	11.7	0		33.4
3	3043775120	2	77	0	0	0	0	0	0	0	1	1	1	0	0	0
3	3043892763	2	68	0	0	0	0	0	0	0	0	0	1	1	0	0
3	3043928913	2	55	0	0	0	0	0	0	0	0	0	0	0	0	0
3	3043991509	2	56	1	0	0	0	0	0	0	1	0	1	0	0	0		5	81	37					37.5	27	0.02	0.4	0.3	0.9	24.4	8.9	148	103	1.11	69	0.19	3.2		26	111	15.1			43.3
3	3044164829	2	73	0	0	0	0	0	0	0	0	0	0	0	0	0
3	3044238795	1	71	0	0	0	0	0	0	0	1	1	0	0	0	0
3	3044452777	2	77	1	0	0	0	0	0	0	0	0	0	0	0	0
3	3044453443	2	57	0	0	0	0	0	0	0	0	0	0	0	0	0
3	3044632053	2	70	0	0	0	0	0	0	0	0	0	0	0	0	0
3	3044665048	2	60	0	0	0	0	0	0	0	0	0	0	0	0	0
3	3044732819	2	82	0	0	0	0	0	0	0	0	1	0	0	0	0		4.5	49	42	1	175.6	0	0.1	28.7	35	0.01	0.2	0.1	0.6	13.5	8.8	262	100	0.75	74	0.05	1.1		20	101	12.3	0		35.7		0	0.1
3	3044989398	2	75	1	0	0	1	0	0	0	0	0	0	0	0	0
3	3045340065	2	73	1	0	0	1	0	0	0	1	1	1	0	1	0
3	3045347673	2	51	1	0	0	0	0	0	0	0	0	0	0	0	0		4.1	72	16						19	0.02	0.5	0.1	0.3	65.6	10.5	166	100	11.14	5	0.33	7.3		14	83	12.2			35.1	54
3	3045399832	2	78	0	0	0	0	0	0	0	0	0	0	0	0	0
3	3046074024	1	70	1	0	0	0	0	0	0	0	0	0	0	0	0
3	3046403757	2	52	1	0	0	0	0	0	0	0	0	0	0	0	0
3	3046420230	2	85	1	0	0	0	0	0	0	0	0	0	0	0	0
3	3046492824	2	75	1	0	0	0	0	0	1	1	0	1	0	0	0
3	3046559813	2	63	1	0	0	1	0	0	0	0	0	1	1	0	0
3	3046572027	1	71	1	0	0	1	0	0	0	1	0	1	0	0	0
3	3046574459	1	78	1	0	0	0	0	0	0	0	0	1	1	1	0
3	3046676576	2	68	0	0	0	0	0	0	0	0	0	0	0	0	0
3	3046720497	2	76	0	0	0	0	0	0	0	0	0	0	0	0	0		4.2	80	12					33.9	18	0.01	0.2	0.1	0.5	12.6	9	167	105	0.77	77	0.07	1.5		12	87	12.2			34.7
3	3046953074	1	55	0	0	0	0	0	0	0	0	0	0	0	0	0
3	3046954790	2	63	0	0	0	0	0	0	0	0	0	0	0	0	0
3	3047150181	2	75	0	0	0	0	0	0	0	0	0	0	0	0	0
3	3047150906	2	75	0	0	0	0	0	0	0	0	0	0	0	0	0
3	3047170658	1	64	1	0	0	0	0	0	0	0	0	0	0	0	0		4.3	131	18						20	0.05	0.6	0.1	0.4	15.2	8.4	209	101	1.2	61	0.31	3.3		79	107	14.9			40.3
3	3047215943	2	52	1	0	0	0	0	0	0	1	0	0	0	0	0
3	3047348896	2	71	1	0	0	1	0	0	0	0	0	0	0	0	0
3	3047349308	2	76	1	0	0	1	0	0	0	0	0	1	0	0	0
3	3047432893	2	61	0	0	0	0	0	0	0	1	1	1	0	0	0				11					20.5	23	0.04	0.6			15			102	0.81		0.07	1.3			109	12.7			32
3	3047456324	1	35	1	0	0	0	0	0	0	0	0	0	0	0	0
3	3047623968	2	61	0	0	0	0	0	0	0	0	0	0	0	0	0		4.6	63	26	0	0	0	0.1	28.5	19	0.06	0.8	0.1	0.3	13	9.4	219	100	0.79		0.63	7.5		28	254	16	0		46.1
3	3047628241	2	79	1	0	0	0	0	0	0	1	0	0	0	0	0
3	3047631066	2	65	1	0	0	0	0	0	0	1	1	0	0	0	0		3.6	141	23						41			0.7	1.8	14.4	8.7	115		0.87	88				25	96
3	3047800928	2	65	0	0	0	0	0	0	0	1	0	0	0	0	0
3	3047822110	1	77	0	0	0	0	0	0	0	0	0	0	0	0	0
3	3047905411	2	61	1	0	0	0	0	0	0	0	0	0	0	0	0
3	3047973267	2	73	0	0	0	0	0	0	0	0	0	0	0	0	0
3	3048203465	1	34	0	0	0	0	0	0	0	0	0	0	0	0	0		4.8	65	12					31.4	15	0.02	0.3	0.2	0.5	15.4	9.4	188	102	0.58		0.18	2.4		9	79	15			44.5	62
3	3048259459	2	54	1	0	0	0	0	0	0	0	1	1	0	0	0				24	1	21.5				29							173									12.3	0
3	3048386181	2	49	0	0	0	0	0	0	0	0	0	0	0	0	0
3	3048446790	1	59	0	0	0	0	0	0	0	0	0	0	0	0	0		4.4	146	34	1		0	0.1	29.9	28	0.03	0.4	0.1	0.4	14.3	9.4	137	103	0.74	80	0.06	1		111	143	13.4	0		38.5		0	0.1
3	3048600946	2	51	0	0	0	0	0	0	0	1	1	0	0	0	0		4.4	111	22						28	0.04	0.5	0.1	0.4	15.2	9.2	136	103	0.77	79	0.23	2.7		10	92	13.7			43.2
3	3048685452	2	51	0	0	0	0	0	0	0	0	0	1	0	1	0		4.6	66	31						33			0.1	0.5	15	9.2	182		0.75					24	95					52
3	3048745596	2	71	0	0	0	0	0	0	0	0	0	0	0	0	0
3	3048770364	2	77	0	0	0	0	0	0	0	0	0	0	0	0	0		4.4	59	27	1		0	0	28.2	36	0.01	0.2	0.1	0.4	23.3	8.8	216	99	0.77	73	0.14	2.1		21	99	12.2	0		38.1		0	0.2
3	3048872169	2	33	0	0	0	0	0	0	0	0	0	0	0	0	0
3	3048899546	1	52	1	0	0	0	0	0	0	0	0	0	0	0	0		4.8	71	35						23	0.09	1.4	0.3	1	8.9	8.6	225	103	0.9		0.15	2.2		132	93	16.5			49	77
3	3048958311	2	82	0	0	0	0	0	0	0	0	0	0	0	0	0
3	3048986837	2	75	1	0	0	0	0	0	0	0	0	0	0	0	0
3	3049059279	2	54	0	0	0	0	0	0	0	0	0	0	0	0	0
3	3049077120	2	82	0	0	0	0	0	0	0	0	0	0	0	0	1
3	3049081718	2	55	1	0	0	0	0	0	0	0	0	0	0	0	0
3	3049106083	2	61	1	0	0	0	0	0	0	0	0	1	1	0	0
3	3049160903	2	80	0	0	0	0	0	0	0	0	0	0	0	0	0		4.1	44	10	1	53			29.1	16	0.02	0.3	0.2	0.7	27.4	9.3	250	105	1.14		0.22	3.3		14	93	12.8	0		37.6
3	3049253878	2	68	1	0	0	0	0	0	0	0	0	0	0	0	0
3	3049280244	2	67	0	0	0	0	0	0	0	1	0	0	0	0	0
3	3049284943	2	74	0	0	0	0	0	0	0	0	0	0	0	0	0
3	3049422134	2	62	1	0	0	0	0	0	0	0	0	0	0	0	0		4.2	110	19						26	0.02	0.5	0.1	0.5	15.4	8.5	162	101	0.63		0.06	1.2		15	87	10.5			35.9	53
3	3049479196	1	76	0	0	0	0	0	0	0	0	0	0	0	0	0
3	3049573442	1	77	0	0	0	0	0	0	0	0	0	0	0	0	0
3	3049622888	1	69	1	0	0	0	0	0	0	1	0	0	0	0	0
3	3049725791	2	70	1	0	0	0	0	0	0	0	0	0	0	0	0									36.8
3	3049730514	1	59	1	0	0	0	0	0	0	0	0	0	0	0	0
3	3049933285	1	64	1	0	0	0	0	0	0	0	0	0	0	0	0
3	3050056802	2	71	0	0	0	0	0	0	0	0	0	0	0	0	0
3	3050071954	2	58	0	0	0	0	0	0	0	0	0	0	0	0	0
3	3050088162	2	43	1	0	0	0	0	0	0	0	0	0	0	0	0		4.4	61	23	0	7.7	0	0.1	33.3	22	0.04	0.5	0.1	0.9	15	9	211	107	0.82		0.22	2.6		79	106	15.7	0		43.6		0	0.2
3	3050192508	2	48	0	0	0	0	0	0	0	1	0	0	0	0	0
3	3050340099	1	55	1	0	0	0	0	0	0	0	0	0	0	0	0
3	3050341274	2	55	1	0	0	0	0	0	0	1	1	0	0	0	0
3	3050360395	1	49	0	0	0	0	0	0	0	1	0	0	0	0	0									24.6																								6.76
3	3050389187	2	78	0	0	1	0	0	0	0	0	0	1	0	0	0
3	3050411558	2	72	0	0	0	0	0	0	0	0	0	0	0	0	0
3	3050423687	1	35	1	0	0	0	0	0	0	0	0	0	0	0	0
3	3050429078	1	45	1	0	0	0	0	0	0	0	0	0	0	0	0
3	3050476902	2	44	1	0	0	0	0	0	0	0	0	0	0	0	0
3	3050611941	2	45	0	0	0	0	0	0	0	0	0	1	0	0	0
3	3051047944	2	41	1	0	0	0	0	0	0	0	0	1	0	0	0
3	3051102693	2	68	0	0	0	0	0	0	0	0	0	0	1	0	0
3	3051144443	2	55	1	0	0	0	0	0	0	1	0	1	0	0	0
3	3051184614	2	58	0	0	0	0	0	0	0	1	0	0	0	0	0
3	3051283391	1	81	1	0	0	0	0	0	0	0	0	1	1	0	0
3	3051322446	2	62	0	0	0	0	0	0	0	0	0	0	0	0	0		4.5	67	14						19	0.02	0.5	0.1	0.5	16.4	9.4	200		0.94	60	0.05	1.1	19	11	100	13.6			38.6	46
3	3051366609	1	30	1	0	0	0	0	0	1	0	0	0	0	0	0		3.9	114	10	0	0	0	0	33.7	17	0.03	0.4	0.1	0.5	18.2	8.5	304	91	1.38	61	0.22	3.1	41	22	431	12.3	0		34.2	38	0	0.1
3	3051496875	2	44	1	0	0	0	1	0	1	0	0	1	0	0	0
3	3051549395	2	60	0	0	0	0	0	0	0	1	0	0	0	0	0
3	3051549897	2	60	0	0	0	0	0	0	0	0	0	0	0	0	0		4.1	116	13	1	152.7			41.7	19	0.03	0.6	0.2	0.3	11.8	8.3	186	104	0.39		0.06	1.2	21	13	121	13.7	0		41.1	48
3	3051728700	2	72	0	0	0	0	0	0	1	0	0	0	0	0	0		3.2	165	8	0	0			24.9	9	0	0.1	0.1	0.3	14.5	8.4	212	102	0.7		0.04	1		13	217	11.1	0		33.4	38
3	3051741946	2	62	0	0	0	0	0	0	0	0	0	0	0	0	0		4.4	61	11					47.6	19	0.02	0.4	0.1	0.3	16.8	8.3	185	107	0.8		0.06	1.8	24	19	87	11.4			34.5	39			10.87
3	3051818289	2	67	1	0	0	0	0	0	0	0	0	1	0	0	0
3	3051879655	2	59	0	0	0	0	0	0	0	0	1	0	0	0	0
3	3052047176	2	58	0	0	0	0	0	0	0	0	0	0	0	0	0		4.2	108	15						23	0.01	0.4	0.4	1	13.9	8.8	179		0.8		0.03	1.1		17	112	10.4			30.1
3	3052126684	2	35	0	0	0	0	0	0	0	0	0	0	0	0	0
3	3052347151	2	62	0	0	0	0	0	0	0	0	0	0	0	0	0
3	3052351850	2	63	1	0	0	0	0	0	0	0	0	0	0	0	0
3	3052406529	2	27	0	0	0	0	0	0	0	0	0	0	0	0	0		4.1	49	15						16	0.05	0.7	0.2	0.6	11.1	9.4	142	99	0.5		0.33	4.8		13	85	12.4			37.7
3	3052645607	1	69	1	0	0	0	0	0	0	0	0	0	0	0	0		4.7	90	55					27.4	40	0.01	0.2	0.2	0.8	13.5	9.1	185	103	0.76		0.13	2.4	12	111	95	13.7			39.9	45			11.26
3	3052691474	2	60	0	0	0	0	0	0	0	0	0	0	0	0	0
3	3052778361	2	54	0	0	0	0	0	0	0	0	0	0	0	0	0
3	3052843160	2	61	0	0	0	0	1	0	0	0	0	0	0	0	0
3	3052859891	1	28	0	0	0	0	0	0	0	0	0	0	0	0	0		5.2	57	13					27.5	14	0.03	0.3	0.1	0.3	12.3	9.5	188	100	0.72		0.04	0.4	12	14	103	12.7			37.1	53			9.62
3	3052885058	2	69	0	0	0	0	0	0	0	0	0	0	0	0	0
3	3052931899	1	73	0	0	0	0	0	0	1	1	0	1	0	1	0		4.4	103	16						20			0.1	0.2	17.2	8.9	165	104	1.66	30				19	154
3	3052940308	2	49	0	0	0	0	0	0	0	0	0	0	0	0	0
3	3053009830	1	33	1	0	0	0	0	1	0	0	0	1	0	0	0		4.4	43	5						4	0.01	0.2	0.1	0.3	48.7	9.3	126	89	14.81	4	0.47	5.4	9	11	105	8.6			25.7	52			30.3
3	3053052075	2	77	1	0	0	0	0	0	0	0	0	0	0	0	0
3	3053089304	1	41	0	0	0	0	0	0	0	0	0	0	0	0	0
3	3053141054	2	77	1	0	0	0	0	0	0	0	0	0	0	0	0
3	3053171866	2	49	1	0	0	0	0	0	0	0	0	0	0	0	0
3	3053172233	2	54	0	0	0	0	0	0	0	0	0	0	0	0	0
3	3053179034	2	72	0	0	0	0	0	0	1	0	0	1	0	0	0		4.6	73	34						31			0.2	0.9	19.4	10.2	204		0.65	90				22	132					61
3	3053180179	2	70	0	0	0	0	0	0	0	0	0	0	0	0	0
3	3053196729	2	72	0	0	0	0	0	0	0	0	0	0	0	0	0		5	67	21					31.8	23	0.02	0.3	0.2	0.7	18.3	10.8	236	103	0.8	71	0.09	1.3	35	17	115	13.4			39.5	56			15.7
3	3053199009	2	59	0	0	0	0	0	0	0	0	1	0	0	0	0
3	3053215001	2	89	1	0	0	0	0	0	0	0	0	0	0	0	0
3	3053227218	1	67	1	0	0	0	0	0	0	0	0	0	0	0	0
3	3053310410	2	77	0	0	0	0	0	0	0	0	0	0	0	0	0
3	3053316951	1	73	1	0	0	1	0	0	0	0	0	0	0	0	0		4.7	99	24						32	0	0.1	0.2	0.7	27.8	9.1	161	105	1.2		0.08	1.2		32	97	15.2			44.5
3	3053333614	2	67	0	0	0	0	0	0	0	0	0	0	0	0	0
3	3053354228	1	60	1	0	0	0	0	0	0	0	0	0	0	0	0
3	3053409438	2	67	1	0	0	0	0	1	0	1	0	0	0	0	0
3	3053450276	2	63	0	0	0	0	0	0	0	0	0	0	0	0	0		4.7	73	21	1	513.4	0	0.1	28.8	24	0.04	0.7	0.1	0.6	16.7	9.1	153	103	0.76	82	0.16	2.7		27	97	13.6	0		40.3
3	3053460201	2	71	1	0	0	0	0	0	0	0	0	0	0	0	0		4.6	44	26	1	11.8	0	0.1	28.4	34	0.01	0.1	0.2	0.5	21.7	8.6	183	103	1.02		0.1	1.9		26	96	13.3	0		38.2
3	3053486710	2	68	0	0	0	0	0	0	0	0	0	0	0	0	0
3	3053522750	2	59	0	0	0	0	0	0	0	0	0	0	0	0	0
3	3053534149	1	52	1	0	0	0	0	0	0	0	0	0	0	0	0
3	3053570737	2	67	0	0	0	0	0	0	0	0	0	0	0	0	0
3	3053582253	2	63	1	0	0	0	0	0	0	0	0	1	0	0	0
3	3053602194	2	48	0	0	0	0	0	0	0	0	0	0	0	0	0
3	3053674241	2	56	0	0	0	0	0	0	0	0	0	0	0	0	0		4.3	66	13						14	0.01	0.2	0.1	0.4	21	8.1	208		0.85		0.22	3.8		15	88	12.5			35.6	62
3	3053688475	2	32	1	0	0	0	0	0	0	0	0	0	0	0	0
3	3053688845	1	46	0	0	0	0	0	0	0	0	0	0	0	0	0		4.6	57	12						19	0.04	0.5	0.1	0.3	8.3	8.9	229		0.89		0.18	2.5		12	121	10.7			31.8	39
3	3053722244	2	62	0	0	0	0	0	0	0	0	0	0	0	0	0
3	3053798877	1	55	0	0	0	0	0	0	0	0	0	0	0	0	0
3	3053799314	2	43	1	0	0	0	0	0	0	0	0	0	0	0	0		4.9	79	16	0	8	0	0.1	30.3	13	0.06	0.5	0.2	0.6	14.3	9.6	129	98	0.81		0.25	2.5		25	271	11.7	0		35.8	35
3	3053832690	2	80	0	0	0	0	0	0	0	1	0	1	0	0	0
3	3053846353	2	52	0	0	0	0	0	0	0	0	0	0	0	0	0		4.4	78	26	1	79	0	0	33.4	30	0.01	0.3	0.1	0.6	15	9	207	103	0.73	84	0.04	1		18	81	13.4	0		39.3		0	0.2
3	3053908162	1	88	1	0	0	0	0	0	0	0	0	0	0	0	0
3	3053951151	2	24	0	0	0	0	0	0	0	0	0	0	0	0	0
3	3054000139	2	56	0	0	0	0	0	0	0	1	0	0	0	0	0		5.1	93	17						21	0.02	0.4	0.1	0.5	18.8	9.1	184		0.63		0.09	2.2		12	106	12.6			37.2
3	3054008256	2	45	1	0	0	0	0	0	0	0	0	1	0	0	0		4.6	61	18						17			0.2	0.9	13.1	9.2	181		0.99					55	96					37
3	3054031611	2	74	0	0	0	0	0	0	0	0	0	0	0	0	0
3	3054037350	2	66	0	0	0	0	1	0	0	0	0	0	0	0	0
3	3054095800	1	54	0	0	0	0	0	0	0	0	0	0	0	0	0		4.6	76	13						14	0.06	0.9	0.2	0.9	14.2	9.2	255		0.69		0.08	1.3		17	118	13.8			40	63
3	3054147184	2	76	0	0	0	0	0	0	0	0	0	0	0	0	0		4.3	62	13	0	3.3			26.9	16	0.06	1.1	0.1	0.5	15	8.9	195	102	0.61		0.13	2.3		19	103	14	0		40.2
3	3054229419	2	63	0	0	0	0	0	0	0	0	0	0	0	0	0
3	3054279891	1	83	0	0	0	0	0	0	0	0	0	0	0	0	0				21						38	0	0.1			13			98	0.59		0.14	2.9				11.5			35.6
3	3054520145	2	53	1	0	0	0	0	0	0	0	0	1	0	0	0
3	3054808676	2	66	1	0	0	0	0	0	1	0	0	1	0	1	0
3	3054913720	2	50	1	0	0	0	0	0	0	0	0	1	0	0	0		5	71	28					29.1	30			0.2	1	15.1	10.1	326		1.19					58	102					48
3	3055037007	1	61	0	0	0	0	0	1	0	1	1	0	0	0	0		3.6	132	8					33.6	17	0.09	1.2	0.2	0.4	73.8	10.6	141	94	10.63	3	0.52	6.8		16	108	12.2			36.1
3	3055120487	2	68	1	0	0	0	0	0	0	0	0	0	0	0	0				15						22							217		1.18					110	106	13.9				51
3	3055395923	1	78	1	0	0	1	0	0	0	0	0	1	1	0	0
3	3055487626	1	68	0	0	0	0	0	0	0	0	0	1	0	1	0
3	3055668302	2	58	1	0	0	0	0	0	0	0	0	0	0	0	0
3	3055677529	2	75	1	0	0	0	0	0	0	0	0	0	0	0	0
3	3055694262	2	68	1	0	0	0	0	0	0	0	0	0	0	0	0
3	3055709423	2	71	0	0	0	0	0	0	0	0	0	1	1	1	0
3	3055739125	2	85	1	0	0	1	0	0	0	1	0	0	0	0	0
3	3055775129	2	82	1	0	0	0	0	0	0	0	0	0	0	0	0
3	3055776985	2	53	1	0	0	0	0	0	0	0	0	0	0	0	0		4.2	103	12	0	4.4	0	0	33.8	24	0.03	0.3	0.2	0.4	18.4	9.6	142	105	1.02	76	0.81	8.8		29	119	14.5	0		43.2		0	0.1
3	3055783890	2	56	0	0	0	0	0	0	0	0	0	0	0	0	0
3	3055795203	1	75	0	0	0	0	0	0	0	0	0	0	0	0	0
3	3055817175	2	66	1	0	0	0	0	0	0	0	0	0	0	0	0
3	3055839881	1	85	1	1	0	0	0	0	0	0	0	1	0	0	0
3	3055847175	1	52	1	0	0	0	0	1	1	0	0	0	0	0	0		4.7	89	7	0	0.9	0	0.1	34.2	11	0.05	0.7	0.1	0.3	23.2	10	216	102	6.1	10	0.58	7.9		13	153	10.3	0		32.4		0	0.1
3	3055850814	2	71	0	0	0	0	0	0	0	0	0	0	0	0	0
3	3055876532	2	54	1	1	1	0	0	0	0	0	0	1	1	1	0
3	3055930196	1	73	1	0	0	0	0	0	0	0	0	0	0	0	0
3	3055951278	2	75	1	0	0	0	0	0	0	0	0	0	0	0	0		4.7	88	13	1	24.6	1	1.1	29.5	19	0.03	0.6	0.2	0.6	21.6	9.1	210	102	1.25	56	0.23	4.7		15	108	14	0		40.1		0	0.1
3	3055956164	2	74	0	0	0	0	0	0	0	0	0	0	0	0	0
3	3055963130	2	52	0	0	0	0	0	0	0	0	0	0	0	0	0
3	3055982271	2	51	1	0	0	0	0	0	0	0	0	0	0	0	0		4.4	73	25						21	0.04	0.6	0.1	0.7	10.1	8.6	232		1.05		0.1	1.5	1	42	80	16.6			48.2	47
3	3056003240	2	63	0	0	0	0	0	0	0	0	0	0	0	0	0
3	3056029337	2	73	0	0	0	0	0	0	0	0	0	0	0	0	0		4.8	111	17	1	568.5	0	0.7	30.9	24	0.1	1.3	0.1	0.5	11.7	9.4	229	104	0.62		0.13	1.7		23	102	14.1	0		39.6
3	3056039748	2	72	0	0	0	0	0	0	0	0	0	0	0	0	0
3	3056061621	2	57	0	0	0	0	0	0	0	0	0	0	0	0	0
3	3056084351	2	50	1	0	0	0	0	0	0	0	0	0	0	0	0
3	3056094809	2	58	0	0	0	0	0	0	0	0	0	0	0	0	0
3	3056125522	2	77	0	0	0	0	0	0	0	0	0	0	0	0	0
3	3056190974	1	65	1	0	0	0	0	0	0	0	0	0	0	0	0
3	3056246453	2	72	1	0	0	0	0	0	0	0	0	0	0	0	0
3	3056279272	2	86	0	0	0	0	0	0	0	0	0	0	0	0	0
3	3056299397	2	82	0	0	0	0	0	0	0	0	0	0	0	0	0
3	3056322689	2	63	0	0	0	0	0	0	0	0	0	0	0	0	0
3	3056340114	2	58	0	0	0	0	0	1	1	0	0	1	0	0	0
3	3056345034	2	69	0	0	0	0	0	0	0	0	0	0	0	0	0		4.8	92	33	0	0.5	0	0	28.7	23	0.05	0.6	0.1	0.4	15.8	8.6	196	100	0.68	86	0.14	1.9		50	89	14.2	0		43.5		0	0.2
3	3056356641	1	53	0	0	0	0	0	0	0	0	0	0	0	0	0
3	3056374578	2	61	1	0	0	0	0	0	0	0	0	0	0	0	0
3	3056393319	2	63	0	0	0	0	0	0	0	0	0	0	0	0	0
3	3056408926	2	60	0	0	0	0	0	0	0	0	0	0	0	0	0
3	3056438578	2	46	0	0	0	0	0	0	0	0	0	0	0	0	0
3	3056455163	1	62	1	0	0	0	0	0	0	0	0	0	0	0	0
3	3056458351	1	76	0	0	0	0	0	0	0	0	0	0	0	0	0
3	3056497333	2	74	0	0	0	0	0	0	0	0	0	0	0	0	0
3	3056566973	1	77	0	0	0	0	0	0	0	0	0	0	0	0	0
3	3056575342	2	40	1	0	0	0	0	0	0	0	0	0	0	0	0
3	3056583888	2	51	0	0	0	0	0	0	0	0	0	0	0	0	0
3	3056595727	1	48	0	0	0	0	0	0	0	0	0	1	0	0	0		4.3	45	10					24.7	13	0.03	0.6	0.1	0.4	7.4	8.5	203	104	0.63		0.14	2.8	11	17	88	10			30.1	55
3	3056619252	2	67	1	0	0	0	0	0	0	0	0	0	0	0	0
3	3056634949	2	45	1	0	0	0	0	0	0	0	0	0	0	0	0
3	3056693313	2	57	0	0	0	0	0	0	0	0	0	0	0	0	0
3	3056719557	2	81	0	0	0	0	0	0	0	0	0	0	0	0	0
3	3056730452	2	71	1	0	0	0	0	0	0	0	0	0	0	0	0
3	3056743620	1	48	0	0	0	0	0	0	0	0	0	0	0	0	0
3	3056746237	2	53	0	0	0	0	0	0	0	0	0	0	0	0	0
3	3056750280	2	67	1	0	0	0	0	0	0	0	0	0	0	0	0
3	3056750552	2	75	1	0	0	0	0	0	0	0	0	0	0	0	0
3	3056788147	2	60	1	0	0	1	0	0	0	0	0	1	0	0	0
3	3056794722	2	68	0	0	0	0	0	0	0	0	0	0	0	0	0
3	3056794778	2	42	1	0	0	0	0	0	0	0	0	0	0	0	0
3	3056818161	1	52	1	0	0	0	0	0	0	0	0	0	0	0	0
3	3056874311	1	51	0	0	0	0	0	0	0	0	0	0	0	0	0		4.6	45	20					31.5	17	0.04	0.7	0.1	0.6	14.1	9.3	211	103	1.08	57	0.15	2.5	6	23	105	13.2			39.5	44
3	3056891887	2	60	1	0	0	0	0	0	0	0	0	0	0	0	0
3	3056895168	2	64	1	0	0	0	0	0	0	0	0	0	0	0	0
3	3057278054	1	64	0	0	0	0	0	0	0	0	0	1	0	0	0		4.3		12						25	0.05	0.7	0.1	0.5	13.3			104	0.71	83	0.12	1.9	19	32		14.1			38.7
3	3057355869	2	75	0	0	0	0	0	0	0	0	0	0	0	0	0
3	3057551562	1	76	1	0	0	0	0	0	0	0	0	0	0	0	0
3	3058189557	2	73	1	0	0	0	0	0	0	0	0	0	0	0	0
3	3058245669	1	51	0	0	0	0	0	0	0	0	0	0	0	0	0
3	3058249606	1	52	1	0	0	0	0	0	0	0	0	0	0	0	0
3	3058309713	1	55	1	0	0	0	0	0	0	0	0	1	1	0	0
3	3058455758	2	64	0	0	0	0	0	0	0	0	0	0	0	0	0
3	3058648187	1	69	0	0	0	0	0	0	1	0	0	1	0	1	0
3	3058700872	2	49	1	0	0	0	0	0	0	0	0	0	0	0	0		4.5	55	48	0	2.1	0	0.1	31.8	24	0.07	0.7	0.1	0.3	16.4	9.4	153	100	0.92		0.32	3.3		81	284	13.9	0		39.2
3	3058721607	2	47	1	0	0	0	0	0	0	0	0	0	0	0	0		5.4	67	68	1	586.2	0	0.1	28.8	34	0.05	0.5	0.1	0.5	11.3	9.8	206	96	1.02	79	0.12	1		109	87	16.7	0		47.5
3	3058730467	2	51	0	0	0	0	0	0	0	0	0	0	0	0	0
3	3058730592	1	38	0	0	0	0	0	0	0	0	0	0	0	0	0
3	3058809519	2	61	1	0	0	0	0	0	0	0	0	0	0	0	0
3	3058828930	2	62	0	0	0	0	0	0	0	0	0	0	0	0	0
3	3058836217	1	59	0	0	0	0	0	0	0	0	0	0	0	0	0		4.4	97	13						17	0.04	0.7	0.2	0.5	12.7	8.4	177	103	0.77	82	0.08	1.5		16	91	12.7			38.3	36
3	3058899131	2	71	0	0	0	0	0	0	0	0	0	0	0	0	0		4.2	81	14	0	0.9	0	0.1	36.1	26	0.04	0.6	0.1	0.5	15.1	8.7	222	107	0.62		0.2	2.6		13	103	13.3	0		37.9
3	3058912912	2	65	0	0	0	0	0	0	0	0	0	0	0	0	0
3	3058912930	2	57	0	0	0	0	0	0	0	0	0	0	0	0	0
3	3058912956	1	64	1	0	0	0	0	0	0	0	0	0	0	0	0
3	3058914182	2	62	0	0	0	0	0	0	0	0	0	0	0	0	0
3	3058925735	1	76	0	0	0	0	0	0	0	0	0	0	0	0	0
3	3058929673	2	53	1	0	0	0	0	0	0	0	0	0	0	0	0		4.8	104	36	0	0.5	0	0	28.8	23	0.04	0.8	0.2	0.5	18.7	8.6	176	99	0.84		0.16	3		58	140	14.7	0		42.4		0	0.1
3	3058973207	2	34	1	0	0	0	0	0	0	0	0	0	0	0	0
3	3059007891	2	46	1	0	0	0	0	0	0	0	0	0	0	0	0
3	3059027769	1	70	1	0	0	0	0	0	0	0	0	0	0	0	0
3	3059029994	1	57	1	0	0	0	0	0	0	0	0	0	0	0	0
3	3059041933	2	69	1	0	0	0	0	0	1	0	0	1	0	0	0
3	3059048549	2	62	0	0	0	0	0	0	0	0	0	0	0	0	0
3	3059074619	2	80	0	1	0	0	0	0	1	1	1	0	0	0	0		4.6	61	21						33			0.2	0.7	15.7	9	162		0.77	72				17	145					48
3	3059125725	2	68	0	0	0	0	0	0	0	0	0	0	0	0	0
3	3059147577	2	74	1	0	0	0	0	0	0	0	0	0	0	0	0
3	3059152735	2	36	1	0	0	0	0	0	0	0	0	0	0	0	0		4.7	123	32					38.9	23	0.03	0.5	0.1	0.4	16.4	8.7	172	105	0.9		0.13	2.2		40	108	13.8			39.9	38			10.79
3	3059159309	2	44	0	0	0	0	0	0	0	0	0	0	0	0	0
3	3059168229	2	38	1	0	0	0	0	0	0	0	0	0	0	0	0
3	3059195703	2	54	1	0	0	0	0	0	0	0	0	0	0	0	0
3	3059259520	1	75	0	0	0	0	0	0	0	0	0	0	0	0	0
3	3059288009	2	75	1	0	0	0	0	0	0	0	0	0	0	0	0
3	3059445502	2	58	1	0	0	0	0	0	0	0	0	0	0	1	0
3	3059451863	2	64	0	0	0	0	0	0	0	0	0	0	0	0	0
3	3059454909	2	84	0	0	0	0	0	0	0	0	0	0	0	0	0
3	3059521134	2	84	1	0	0	0	0	0	0	0	0	1	0	0	1		3.8	84	30						47	0.02	0.5	2.8	3.3	19.7	8.4	138	104	0.73		0.12	2.9		32	110	11.1			32.6	33
3	3059548190	2	55	0	0	0	0	0	0	1	0	0	0	0	0	0
3	3059558408	2	78	1	0	0	0	0	0	0	0	0	0	0	0	0		4.2	55	19	1	244.4	0	0.1	35.8	32	0.04	1.3	0.2	0.7	24.4	8.3	212	103	1.51	48	0.08	2.4		25	89	13.5	0		40.6
3	3059590220	2	44	1	0	0	0	0	0	0	0	0	0	0	0	0
3	3059803955	2	65	1	0	0	0	0	0	0	1	0	0	1	0	0
3	3060207426	2	35	1	0	0	0	0	0	1	0	0	1	0	0	0
3	3060294264	2	53	0	0	0	0	0	0	0	0	0	0	0	0	0
3	3060477807	2	55	1	0	0	0	0	1	1	0	0	1	1	0	1		3.9	76	33						21	0.02	0.4	0.1	0.3	82.9	9.9	128	96	16.32	3	0.27	4.3		23	93	10.5			31.6	42
3	3060585724	2	61	0	0	0	0	0	0	0	0	0	0	0	0	0
3	3060656518	1	24	1	0	0	0	0	0	0	0	0	1	0	0	0
3	3060849611	2	48	0	0	0	0	0	0	0	0	0	0	0	0	0
3	3060988914	1	55	0	0	1	0	0	0	0	0	0	1	0	0	0
3	3061051462	2	73	0	0	0	0	0	0	0	0	0	0	0	0	0		4.3	120	15						17	0.06	1.3	0.4	0.9	12.2	9.2	149	104	0.49		0.11	2.5		27	144	12.1			35.7	53
3	3061111816	1	79	0	0	0	0	0	0	0	0	0	0	0	0	0
3	3061139195	2	68	0	0	0	0	0	0	0	0	0	0	0	0	0
3	3061190791	2	69	0	0	0	0	0	0	0	0	0	0	0	0	0
3	3061226979	2	42	0	0	0	0	0	0	0	0	0	0	0	0	0
3	3061234370	2	61	0	0	0	0	0	0	0	1	0	0	0	0	0
3	3061269297	2	69	0	0	0	0	0	0	0	0	0	0	0	0	0
3	3061299201	1	33	1	0	0	0	0	0	0	0	0	0	0	0	0		4.2	104	8					39.2	15	0.01	0.2	0.2	0.5	15.8	9.7	215	100	0.78		0.13	1.4	24	88	184	14.8			41.7	68			11.2
3	3061393680	2	78	0	0	0	0	0	1	0	0	0	1	0	0	0		3.7	89	11						19	0.01	0.2	0.1	0.3	15.9	10.4	166	104	7.41	18	0.25	6.1		19	132	10.4			30.8	38
3	3061396988	2	77	0	0	0	0	0	0	0	0	0	0	0	0	0
3	3061440490	2	37	1	0	0	0	0	0	0	0	0	0	0	0	0		4.7	68	19					28.7	21	0.04	0.8	0.2	0.5	13.8	8.8	163	105	0.98		0.12	2.7		34	111	12.8			37.6	70
3	3061445831	2	53	1	0	0	0	0	0	0	0	0	0	0	0	0
3	3061460255	2	53	1	0	0	0	0	0	0	0	0	0	0	0	0		4.2	57	27					34.9	31	0.03	0.6	0.3	0.9	16.2	8.6	149	105	1.04	79	0.13	2.5	5	33	90	16.5			48.2	57			8.4
3	3061468039	2	65	0	0	0	0	0	0	0	0	0	0	0	0	0
3	3061481421	2	70	0	0	0	0	0	0	0	0	0	0	0	0	0
3	3061523471	2	48	1	0	0	0	0	0	0	0	0	0	0	0	0
3	3061554884	2	52	1	0	0	0	0	0	0	0	0	0	0	0	0
3	3061563610	2	64	0	0	0	0	0	0	0	0	0	0	0	0	0
3	3061574841	1	63	0	0	0	0	0	0	0	0	0	0	0	0	0
3	3061754029	2	57	1	0	0	0	0	0	0	0	0	0	0	0	0
3	3061761119	2	81	0	0	0	0	0	0	0	0	0	0	0	0	0
3	3061764143	1	72	0	0	0	0	0	0	0	0	0	0	0	0	0
3	3061820970	2	64	0	0	0	0	0	0	0	0	0	0	0	0	0
3	3061822719	2	60	1	0	0	0	0	0	0	0	0	0	0	0	0
3	3061831243	1	60	0	0	0	0	0	0	0	0	0	0	0	0	0
3	3061860745	2	66	0	0	0	0	0	0	0	0	0	0	0	0	0
3	3061861822	1	74	0	0	0	0	0	0	0	0	0	0	0	0	0
3	3061868623	2	71	0	0	0	0	0	0	0	0	0	0	0	0	0
3	3061896789	2	56	0	0	0	0	0	0	0	0	0	0	0	0	0		4.6	72	9	1	275.8	0	0	33.5	13	0.04	0.7	0.2	0.5	12	9.3	143	104	0.78	76	0.05	0.8		17	193	12.1	0		35.3
3	3061906925	2	70	0	0	0	0	0	0	0	0	0	0	0	0	0
3	3061916836	2	60	1	0	0	0	0	0	0	0	0	0	0	0	0
3	3061969890	2	68	0	0	0	0	0	0	0	0	0	0	0	0	0		4.5	67	15	1	28.3	0	0.1	30.3	21	0.05	0.6	0.1	0.4	15.4	8.8	224	104	0.67	88	0.26	3		16	99	13.2	0		39.6		0	0.2
3	3061994105	2	64	1	0	0	0	0	0	0	0	0	0	0	0	0
3	3062008606	1	74	0	0	0	0	0	0	0	0	0	0	0	0	0
3	3062031239	1	70	0	0	0	0	0	0	1	0	0	1	0	0	0		4.7	134	15					30.9	18	0.02	0.3	0.1	0.4	15.4	9.4	197	102	0.54		0.09	1.3	13	25	104	14.9			44.2	44
3	3062036765	1	61	1	0	0	0	0	1	0	0	0	1	0	0	1		3.9	94	14						20	0.02	0.4	0.1	0.3	40.1	8.5	163	107	2.61	25	0.13	2.5		19	125	12.1			36.4
3	3062045023	2	59	0	0	0	0	0	0	0	0	0	0	0	0	0
3	3062050409	2	65	0	0	0	0	0	0	0	0	0	0	0	0	0		4.6	105	10					31.3	18	0.03	0.5	0.1	0.3	8.5	9.6	160	103	0.51		0.1	1.4	92	14	106	11.6			35.3	59			12.7
3	3062060055	2	53	1	0	0	0	0	0	0	0	0	0	0	0	0
3	3062089992	2	71	0	0	0	0	0	0	0	0	0	0	0	0	0
3	3062144321	2	62	0	0	0	0	0	0	0	0	0	0	0	0	0
3	3062177719	2	21	1	0	0	0	0	0	0	0	0	0	0	0	0		5.1	83	25					32.4	70	0.04	0.8	0.2	0.5	11.6	9.6	142	102	0.99		0.16	3.3	3	25	114	15.6			43.7	42
3	3062387523	2	63	0	0	0	0	0	0	0	0	0	1	0	0	1
3	3062589532	1	58	1	0	0	0	0	0	1	0	0	1	0	0	0		4.5	57	49						28			0.1	0.3	14.2	8.8	199		0.86					37	131					38
3	3062701385	2	67	1	0	0	0	0	0	0	0	0	0	0	0	0
3	3062885734	2	80	0	0	0	0	0	0	0	0	0	0	0	0	0
3	3062895599	2	56	1	0	0	0	0	0	0	0	0	1	0	1	0		4.7	53	20					30.2	23	0.03	0.9	0.1	0.7	15.6	9.8	249	103	1.12	68	0.22	5.7	20	28	95	14.7			41.3	55			9.7
3	3063003724	2	57	0	0	0	0	0	0	0	0	0	0	0	0	0
3	3063032230	2	54	1	0	0	0	0	0	0	0	0	0	0	0	0
3	3063041137	2	48	1	0	0	0	0	0	0	0	0	0	0	0	0
3	3063175588	2	50	1	0	0	0	0	0	0	0	0	0	0	0	0
3	3063178833	2	57	0	0	0	0	0	0	0	0	0	0	0	0	0
3	3063269983	2	80	0	0	0	0	0	0	0	0	0	0	0	0	0
3	3063328738	2	81	0	0	0	0	0	0	0	0	0	0	0	0	0		4.4	94	19	1	102.7	0	0.2	35.5	23	0	0.5	0.1	0.3	19.4	8.8	203	102	0.95	56	1	32.6		14	99	13.3	0		35.3		0	0.2
3	3063376423	2	65	1	0	0	0	0	0	0	0	0	0	0	0	0
3	3063392231	1	60	1	0	0	0	0	0	0	0	0	0	0	0	0
3	3063415009	2	78	1	0	0	0	0	0	0	0	0	0	0	0	0
3	3063458935	2	56	0	0	0	0	0	0	0	0	0	0	0	0	0
3	3063471202	2	81	0	0	0	0	0	0	0	0	0	0	0	0	0
3	3063597656	2	62	1	0	0	0	0	0	0	0	0	0	0	0	0		4.4	70	9						16	0.01	0.2	0.3	1.2	13.8	9	207	104	1.04	72	0.09	1.4		22	94	15.3			44.1	61
3	3063654911	2	40	0	0	0	0	0	0	0	0	0	0	0	0	0		4.7	115	14					32	12	0.03	0.4	0.1	0.6	15.9	9.5	249	98	0.75	86	0.1	1.2		29	413	15.8			44.7	47
3	3063665768	1	61	1	0	0	0	0	0	0	0	0	0	0	0	0
3	3063685695	1	87	0	0	0	0	0	0	0	0	0	0	0	0	0
3	3063690679	2	75	0	0	0	0	0	0	0	0	0	0	0	0	0
3	3063726195	2	46	1	0	0	0	0	0	0	0	0	0	0	0	0
3	3063800957	2	66	0	0	0	0	0	0	0	0	0	0	0	0	0
3	3063886205	2	47	1	0	0	0	0	0	0	0	0	0	0	0	0
3	3063894984	2	72	0	0	0	0	0	0	0	0	0	0	0	0	0
3	3063971455	2	74	0	0	0	0	0	0	0	0	0	0	0	0	0
3	3064011134	2	53	1	0	0	0	0	0	0	0	0	0	0	0	0
3	3064066011	2	52	0	0	0	0	0	0	0	0	0	0	0	0	0
3	3064161999	2	69	0	0	0	0	0	0	0	0	0	0	0	0	0
3	3064198172	2	65	0	0	0	0	0	0	0	0	0	0	0	0	0
3	3064206467	1	50	0	0	0	0	0	0	0	0	0	0	0	0	0		4.5	56	24					29.9	27	0.01	0.1	0.3	1	10.4	9.1	173	102	0.61		0.08	1	2	20	109	13.8			40.3	62			7.9
3	3064228056	2	58	1	0	0	1	0	0	0	0	0	0	0	0	0		4.7	82	26						27	0.06	0.8	0.2	0.6	13.7	9.3	141	104	0.78		0.17	2.2		53	92	15.8			46.7
3	3064250702	2	54	0	0	0	0	0	0	0	0	0	0	0	0	0
3	3064261364	2	77	0	0	0	0	0	0	0	0	0	0	0	0	0
3	3064277031	2	71	0	0	0	0	0	0	0	0	0	0	0	0	0
3	3064316689	1	20	1	0	0	0	0	0	0	0	0	0	0	0	0
3	3064340930	2	44	1	0	0	0	0	0	0	0	0	0	0	0	0
3	3064478061	2	66	0	0	0	0	0	0	0	0	0	0	0	0	0
3	3064568433	2	40	0	0	0	0	0	0	0	0	0	0	0	0	0		4.5	44	11						15	0.02	0.3	0.2	0.8	13.9	9	210	107	0.56		0.07	1.3		18	97	13			39	51
3	3064640372	2	42	1	0	0	0	0	0	0	0	0	0	0	0	0		4.4	65	59					24.3	37	0.03	0.5	0.1	0.6	10	8.9	226	105	0.81		0.08	1.3		293	91	16.5			46.6	49
3	3064888345	2	79	0	1	1	0	0	1	0	1	0	0	0	0	0		4.5	150	8	0	8	0	0	37.5	24	0.04	0.6	0.2	0.5	28.5	9.8	141	96	4.17	10	0.37	5.8		94	85	12.2	0		37.7		0	0.1
3	3064974040	2	62	1	0	0	0	0	0	0	0	0	0	0	0	0		4.4	84	28						26	0.05	0.8	0.2	1	15	8.9	226	101	0.93	82	0.23	3.8		4	138	13			40.1	48
3	3065003974	2	64	1	0	0	0	0	0	1	0	0	1	0	1	0		4.5	96	21						23	0.05	0.6	0.1	0.3	14.2	9	113	105	0.86	90	0.24	3.1		25	230	13.3			43.1	40
3	3065053405	1	57	0	0	0	0	0	0	0	0	0	0	0	0	0		4.5	81	25					31.6	25	0.02	0.3	0.1	0.5	15.3	8.6	181	107	0.61		0.1	1.8	15	21	113	12.9			36.5
3	3065065006	1	53	1	0	0	0	0	0	1	0	0	0	0	1	0		4.2	70	15						16	0.07	1.1	0.3	0.8	18.8	9	190	102	0.99	79	0.39	6.1		19	143	15.9			47.4
3	3065103852	2	64	0	0	0	0	0	0	0	0	0	0	0	0	0
3	3065103860	2	59	0	0	0	0	0	0	0	0	0	0	0	0	0
3	3065136015	2	60	0	0	0	0	0	0	0	0	0	0	0	0	0
3	3065152872	2	73	1	0	0	0	0	0	0	0	0	0	0	0	0
3	3065154495	2	66	1	0	0	0	0	0	0	0	0	0	0	0	0
3	3065203717	2	61	0	0	0	0	0	0	0	0	0	0	0	0	0
3	3065312644	2	41	0	0	0	0	0	0	0	0	0	1	0	1	0		4.4	99	18						22			0.2	0.6	14.6	8.9	200		0.78	74				34	111					45
3	3065315773	2	40	1	0	0	0	0	0	0	0	0	0	0	0	0
3	3065363761	2	73	1	0	0	0	0	0	0	0	0	0	0	0	0		4.3	64	22	1	38	0	0.2	28.4	19	0.03	0.3	0.2	0.6	28.6	8.5	209	106	1.52	45	0.21	2.7		27	126	13.8	0		38.4		0	0.1
3	3065378210	2	74	0	0	0	0	0	0	0	0	0	0	0	0	0
3	3065404679	2	75	0	0	0	0	0	0	0	0	0	0	0	0	0		3.7	69	29	0	0	0	0	31.2	31	0.05	0.5	0.2	0.5	13.2	7.5	168	108	0.5		0.46	5.1		30	116	13.6	0		41		0	0.1
3	3065408007	2	56	0	0	0	0	0	0	0	0	0	0	0	0	0
3	3065415376	2	78	0	0	0	0	0	0	0	0	0	0	0	0	0		4.7	64	16						18	0.01	0.3	0.4	1.7	14.7	10	191	103	0.63		0.05	1.3		18	120	14.3			41.4
3	3065499462	2	73	0	0	0	0	0	0	0	0	0	0	0	0	0		4.2	64	23						54			0.3	1	8.8	8.8	111	108	0.79	71				21	106					40
3	3065511876	1	55	0	0	0	0	0	0	0	0	0	0	0	0	0											0.03	0.5					201				0.13	2.4				13.4			38	41
3	3065563266	2	58	0	0	0	0	0	0	0	0	0	0	0	0	0
3	3065565414	2	44	0	0	0	0	0	0	0	0	0	0	0	0	0		4.3	59	9					30.4	14	0.02	0.5	0.1	0.3	12	8.8	61	103	0.68		0.21	4.9		14	117	12.8			38
3	3065596977	2	66	1	0	0	0	0	0	0	0	0	0	0	0	0
3	3065623973	2	49	0	0	0	0	0	0	0	0	0	0	0	0	0		4.5	62	14					34	20	0.01	0.2	0.1	0.6	14.1	8.6	260	103	0.68		0.13	2.2		21	144	12.1			36.3
3	3065654923	2	72	0	0	0	0	0	0	0	0	0	0	0	0	1
3	3065676393	2	54	0	0	0	0	0	0	0	1	0	0	0	0	0
3	3065744261	2	60	0	0	0	0	0	0	0	0	0	0	0	0	0
3	3065766185	1	50	1	0	0	0	0	0	0	0	0	0	0	0	0
3	3065877578	2	66	1	0	0	0	0	0	0	0	0	0	0	0	0
3	3065933292	2	65	1	0	0	0	0	0	0	0	0	0	0	0	0
3	3065956730	2	47	0	0	0	0	0	0	0	1	0	0	0	0	0
3	3065982646	2	51	1	0	0	0	0	0	0	0	0	0	0	0	0
3	3066011181	2	67	0	0	0	0	0	0	0	0	0	0	0	0	0
3	3066039367	2	81	1	0	0	0	0	0	0	0	0	0	0	0	0
3	3066039442	1	52	1	0	0	0	0	0	0	0	0	0	0	0	0		4.5	74	44					32.7	50	0.04	0.6	0.2	0.5	9.8	9	194	102	0.71		0.19	2.6		245	101	15.8			47.7	51
3	3066068063	2	60	0	0	0	0	0	0	0	0	0	0	0	0	0
3	3066076648	2	67	0	0	0	0	0	0	0	0	0	0	0	0	0
3	3066092111	2	45	1	0	0	0	0	0	0	0	0	0	0	0	0
3	3066136051	2	54	1	0	0	0	0	0	0	0	0	0	0	0	0		4.6	55	45						33	0.05	0.5	0.3	1.1	19.6	9.4	245	101	0.96	82	0.08	0.8		120	95	16.2			45.9
3	3066154824	2	48	0	0	0	0	0	0	0	0	0	0	0	0	0
3	3066161168	2	51	1	0	0	0	0	0	0	0	0	0	0	0	0
3	3066309492	2	78	0	1	0	0	0	0	0	0	0	1	0	0	0		4	88	77	0	0.6	0	0	31.1	61	0.05	0.5	0.2	0.9	22.9	8.9	139	108	0.54	84	0.04	0.4	10	51	113	13.9	0		41.1		0	0.1
3	3066641957	2	56	1	0	0	1	0	0	0	0	0	0	0	1	0		4.3	63	13						19	0.01	0.2	0.2	0.8	21.9	9	235	105	0.87		0.06	1.1		22	103	15.4			44.9
3	3066780335	1	68	1	0	0	0	0	0	0	0	0	0	0	0	0		4.2	67	19	1		0	0.2	32.2	23	0.03	0.5	0.1	0.4	20.4	8.6	208	98	1.29	55	0.29	5.3		37	221	14.6	0		40.1		0	0.1
3	3066826179	1	38	0	0	0	0	0	0	0	0	0	0	0	0	0		4.6	42	10	1		0	0.1		14	0.02	0.7	0.2	0.6	7.2	8.5	155	103	0.68		0.02	1		9	104	9.6	0		31.2		0	0.1
3	3066881218	2	78	0	0	0	0	0	0	0	0	0	0	0	0	0											0.05	0.6									0.01	0.1				10.5			30.1
3	3066935779	2	53	1	0	0	0	0	0	0	0	0	0	0	0	0
3	3066939636	2	67	0	0	0	0	0	0	0	1	0	0	0	1	0		4.6	92	42						29	0.04	0.7	0.1	0.3	15.5	8.4	197	101	0.94	59	0.32	6.3	5	52	97	13.8			38.3	43
3	3066959184	2	42	1	0	0	0	0	0	0	0	0	0	0	0	0
3	3066962480	2	59	0	0	0	0	0	0	0	0	0	0	0	0	0
3	3066962803	2	77	0	0	0	0	0	0	0	0	0	0	0	0	0
3	3066964105	2	86	0	0	0	0	0	0	0	0	0	0	0	0	0		4.7	102	40	0	9.4	0	0.1	30.4	46	0.02	0.3	0.1	0.5	19.7	9.9	211	99	1.14	45	0.07	1.2		15	103	13.2	0		37		0	0.2
3	3066972716	2	65	1	0	0	0	0	0	0	0	0	0	0	0	0
3	3066972888	2	61	1	0	0	0	0	0	0	0	0	0	0	0	0		4.8	85	28					36.7	28	0.04	0.5	0.2	0.8	12.4	9.4	153	103	0.83		0.15	1.8	10	48	68	16.9			49.1	39
3	3066980771	1	73	1	0	0	0	0	0	0	0	0	0	0	0	0
3	3066980940	2	67	0	0	0	0	0	0	0	0	0	0	0	0	0
3	3066989644	2	36	1	0	0	0	0	0	0	0	0	0	0	0	0
3	3066989690	2	67	1	0	0	0	0	0	0	0	0	0	0	0	0
3	3067003865	2	65	1	1	0	0	0	0	0	0	0	0	0	0	0
3	3067022807	1	77	0	0	0	0	0	0	0	0	0	0	0	0	0		4	92	18	0	3.3	0	0.1	30.6	29	0.01	0.2	0.3	0.6	29.8	9.3	147	104	1.24	42	0.13	3.9		108	203	10.5	0		31.4		0	0.1
3	3067029236	2	67	0	0	0	0	0	0	0	0	0	0	0	0	0
3	3067033933	2	73	0	0	0	0	0	0	0	1	0	0	0	0	0
3	3067037316	2	90	0	0	0	0	0	0	0	0	0	0	0	0	0
3	3067099522	2	56	0	0	0	0	0	0	0	0	0	0	0	0	0
3	3067113705	2	61	0	0	0	0	0	0	0	0	0	0	0	0	0		4.6	100	23						22	0.03	0.3	0.1	0.3	15.6	8.5	254	98	0.66		0.1	0.8		27	93	14.3			41	66
3	3067139292	2	71	0	0	0	0	0	0	0	0	0	0	0	0	0		4.3	127	48					33.6	32	0.04	0.9	0.2	0.5	10.6	8	201	102	0.52		0.05	1.2	62	35	101	11.9			37.3	50			11.9
3	3067162494	2	67	0	0	0	0	0	0	0	0	0	1	0	0	0		5	127	20					34.3	25	0.03	0.4	0.5	2.1	14.3	9	200		0.71	82	0.11	1.3		31	103	15.9			44.9	39
3	3067198642	2	49	0	0	0	0	0	0	0	0	0	0	0	0	0
3	3067198799	2	62	1	0	0	0	0	0	0	0	0	0	0	0	0
3	3067218096	2	63	1	0	0	0	0	0	0	0	0	0	0	0	0
3	3067259124	2	80	0	0	0	0	0	0	0	0	0	0	0	0	0
3	3067300613	2	46	1	0	0	0	0	0	0	0	0	0	0	0	0
3	3067341673	2	78	1	0	0	0	0	0	0	0	0	0	0	0	0
3	3067352476	2	77	1	0	0	0	0	0	0	0	0	0	0	0	0
3	3067370989	2	70	0	0	0	0	0	0	0	0	0	0	0	0	0
3	3067374214	2	77	1	0	0	0	0	0	0	0	0	0	0	0	0
3	3067407569	2	73	0	0	0	0	0	0	0	0	0	0	0	0	0
3	3067456923	2	68	1	0	0	0	0	0	0	0	0	0	0	0	0
3	3067467069	1	65	0	0	0	0	0	0	0	0	0	0	0	0	0
3	3067481664	2	77	0	0	0	0	0	0	0	0	0	0	0	0	0
3	3067528757	2	84	0	0	0	0	0	0	0	0	0	0	0	0	0
3	3067531038	1	16	1	0	0	0	0	0	0	0	0	0	0	0	0		4.5	110	11					32.2	16	0.02	0.4	0.2	0.4	8.3	9	139	105	1.04		0.23	3.6	8	19	101	14.1			41	41
3	3067558074	2	48	0	0	0	0	0	0	0	0	0	0	0	0	0
3	3067602808	2	62	0	0	0	0	0	0	0	0	0	0	0	0	0
3	3067607867	2	63	0	0	0	0	0	0	0	0	0	0	0	0	0
3	3067616578	2	73	0	0	0	0	0	0	0	0	0	0	0	0	0
3	3067656158	2	74	1	0	0	0	0	0	0	0	0	0	0	0	0
3	3067658410	2	74	0	0	0	0	0	0	0	0	0	0	0	0	0
3	3067666118	2	81	1	0	0	0	0	0	0	0	0	0	0	0	0
3	3067681707	2	46	0	0	0	0	0	0	0	0	0	0	0	0	0
3	3067695217	2	76	0	0	0	0	0	0	0	0	0	0	0	0	0
3	3067710099	2	67	0	0	0	0	0	0	0	0	0	0	0	0	0
3	3067741616	2	60	0	0	0	0	0	0	0	0	0	0	0	0	0
3	3067751853	2	58	1	0	0	0	0	0	0	0	0	0	0	0	0		4.4	70	87						106	0.04	0.6	0.2	0.4	12.9	9.7	212	102	0.81		0.12	2		216	110	16.2			47.8	48
3	3068011334	2	51	1	0	0	0	0	0	1	0	0	1	0	0	0
3	3068152386	2	67	1	0	0	0	0	0	0	0	0	0	0	0	0
3	3068170069	2	52	1	0	0	0	0	0	0	0	0	0	0	0	0
3	3068170630	1	64	0	0	0	0	0	0	0	0	0	0	0	0	0
3	3068287940	2	63	1	0	0	0	0	0	0	0	0	0	0	0	0		4.5	67	41	1	20.1	0	0	30.2	39	0.04	0.8	0.1	0.4	13.3	9	194	100	0.71		0.16	3.5		148	98	15.1	0		45.5		0	0.1
3	3068301289	2	80	0	1	0	0	0	0	0	0	0	1	0	0	0
3	3068397232	2	37	0	0	0	0	0	0	0	0	0	0	0	0	0
3	3068431231	2	56	0	0	0	0	0	0	0	0	0	0	0	0	0		4.8	73	23	0	0.1	0	0.1	33.8	27	0.02	0.4	0.1	0.4	15.6	9	240	105	0.88	66	0.5	7.6		23	145	13.6	0		39.7		0	0.1
3	3068433479	2	55	1	0	0	0	0	0	0	0	0	0	0	0	0
3	3068443485	1	62	0	0	0	0	0	0	0	0	0	0	0	0	0
3	3068580356	1	52	1	0	0	0	0	0	0	0	0	0	0	0	0		4.5	65	16						20	0.02	0.4	0.2	0.6	17	9.5	206	98	1.11	70	0.12	2		39	111	15.5			44.4	71
3	3068657416	2	74	1	0	0	0	0	0	0	0	0	0	0	0	0
3	3068689243	2	29	1	0	0	0	0	0	0	0	0	0	0	0	0
3	3068751043	2	74	1	0	0	0	0	0	0	0	0	0	0	0	0
3	3068907467	2	72	1	0	0	0	0	0	0	0	0	0	0	0	0
3	3068913344	1	59	0	0	0	0	0	0	0	0	0	0	0	0	0
3	3068925885	2	61	0	0	0	0	0	0	0	0	0	0	0	0	0
3	3068972894	2	73	1	0	0	0	0	0	0	0	0	0	0	0	0
3	3069067528	2	71	0	0	0	0	0	0	0	0	0	0	0	0	0
[truncated: 42 more columns]
